# Supplementary material for: Identification of SNP loci and candidate genes related to four important fatty acid composition in Brassica napus using genome wide association study
Source: PLoS One. 2019 Aug 23;14(8):e0221578. doi: 10.1371/journal.pone.0221578 (PMC6707581; doi:10.1371/journal.pone.0221578)
Supplement: S1 Table — (XLS) [file pone.0221578.s002.xls]

## Sheet: Sheet1
Supplemental Table 1 Material information of 300 inbred lines of B. napus
Code	Sequencing No.	Accession name	Origin
1	aa	Guiza 4-1	China
2	ab	5801	China
3	io	Zheshuang 72	China
4	ac	AN2006	China
5	ad	Huayou 2	China
6	ae	Yuyou 2	China
7	it	Zhongshuang 11 × OQ1202	China
8	af	FDH094	China
9	iu	FDH072	China
10	iv	Huashuang 5	China
11	ag	CD2011	China
12	ah	FDH-2006_078	China
13	ai	FDH058	China
14	aj	Wanyou 23	China
15	iw	Chengdu 186	China
16	ix	FDH029	China
17	ak	FDH071	China
18	al	Qianfengyou 3	China
19	iy	FDH-2006_093	China
20	iz	Mianyou 10	China
21	am	Zhongshuang 4	China
22	an	Huayou 10	China
23	ao	M5T023	China
24	ap	Ganyou 3	China
25	aq	Youyan 8	China
26	ar	(B. napus × Turnip)-1	China
27	as	Deyou 5	China
28	lj	Jiant 86502	China
29	at	(Chuangyou 18 × Ningyou 10)-3	China
30	au	FDH112	China
31	av	CD2011-047	China
32	aw	Deyou 15	China
33	im	CD2009-005	China
34	ja	Mianyou 104	China
35	ax	FDH083	China
36	ay	M5T070	China
37	az	Qianyou 12	China
38	jb	Guangye 224	China
39	ba	FDH001	China
40	jc	Huashuang 3-1	China
41	bb	Zhongshuang 7	China
42	bc	Chuangaoyou 202	China
43	bd	Xiangyou 13-1	China
44	jd	FDH157	China
45	be	M5T117	China
46	je	FDH-2006_080	China
47	bf	Jingtian 1	China
48	bg	FDH158	China
49	bh	FDH-2006_026	China
50	jf	FDH147	China
51	bi	CD2009-008	China
52	bj	FDH115	China
53	bk	(B. napus × Turnip)-2	China
54	ij	Zhongshuang 11-4 × OQ1276	China
55	bl	FDH193	China
56	bm	FDH-2006_044	China
57	bn	Chuanyou 18	China
58	bo	Suyou 3	China
59	bp	Xiangyouza 753	China
60	bq	FDH159	China
61	br	FDH-2006_091	China
62	jg	FDH-2006_101	China
63	bs	FDH209	China
64	bt	CD2009-002	China
65	ii	FDH064	China
66	bu	Huyou 9	China
67	bv	FDNH120	China
68	jh	Zhongshuang 11-3 ×OQ854	China
69	bw	FDH110	China
70	ji	FDH030	China
71	bx	FDH151	China
72	by	FDH073	China
73	bz	(B. napus × Turnip)-3	China
74	ca	CD2011-046	China
75	cb	FDH135	China
76	cc	FDH173	China
77	cd	FDH226	China
78	jj	FDH-2006_102	China
79	il	FDH-2006_113	China
80	ce	Zaxuan 1	China
81	cf	FDH-2006_074	China
82	ir	(Chuangyou 18 × Ningyou 10)-1	China
83	cg	FDH036	China
84	ch	FDH190	China
85	jk	Qianyou 17-1	China
86	ci	FDH070	China
87	jl	(B. napus × Turnip)-5	China
88	jm	FDH084	China
89	cj	FDH-2006_054	China
90	ck	FDH-2006_046	China
91	cl	FDH006	China
92	cm	Jingtian 2	China
93	cn	AN2006-1	China
94	co	FDH-2006_068	China
95	cp	FDH125	China
96	jn	FDH182	China
97	cq	FDH-2006_067	China
98	jo	CD2011-044	China
99	cr	FDH207	China
100	lm	FDH052	Europe
101	jp	Huafengyou D-1	China
102	cs	CD2009-009	China
103	ct	Deyou 108-1	China
104	cu	Apaxix	Canada
105	cv	Huayou 13	China
106	jq	Zhong A-7	China
107	cw	FDH-2006_072	China
108	jr	Xiangyou 13-2	China
109	cx	FDH086	China
110	js	FDH047	China
111	cy	FDH-2006_103	China
112	jt	Morr	Canada
113	cz	Huaza 14	China
114	da	M5T012	China
115	ju	Huajianghuaye	China
116	jv	JA2013-051	China
117	jw	FDH153	China
118	db	Nikas	Japan
119	is	Deyang 5-1	China
120	jx	FDH160	China
121	dc	(Chuangyou 18 × Ningyou 10)-2	China
122	jy	FDH-2006_030	China
123	dd	FDH180	China
124	ll	CD2009-10	China
125	de	Ningyou 2	China
126	jz	Youyan 7-1	China
127	df	Winpol	Europe
128	dg	Huashuang 3-2	China
129	dh	Lvkangshengyou 1	China
130	di	FDH024	China
131	dj	CD2009-021	China
132	ka	FDH-2006_108	China
133	dk	Youfeng 1	China
134	kb	Veronica	Europe
135	kc	Deyang 5-2	China
136	kd	FDH023	China
137	ke	FDH-2006_008	China
138	dl	Zheyou 208	China
139	kf	FDH044	China
140	dm	JS2009-13	China
141	kg	JA2013-123	China
142	dn	FDH074	China
143	kh	FDH-2006_121	China
144	do	FDH186	China
145	ki	FDH127	China
146	dp	FDH063	China
147	dq	FDH076	China
148	kj	FDH164	China
149	dr	FDH-2006_095	China
150	ds	FDH220	China
151	dt	Huashuang 2	China
152	du	Bronovski	Europe
153	dv	FDH043	China
154	kk	FDH192	China
155	kl	JA2013-033	China
156	dw	FDH087	China
157	dx	FDH197	China
158	km	Apomix -2	Canada
159	dy	FDH218	China
160	dz	FDH-2006_002	China
161	ea	FDH-2006_094	China
162	eb	FDH014	China
163	ec	Huaza 10	China
164	ed	FDH-2006_028	China
165	ee	FDH223	China
166	ef	Wanyou 20	China
167	kn	FDH-2006_022	China
168	eg	AN2006-7	China
169	eh	FDH152	China
170	ei	M5T108	China
171	ej	Za 5184	China
172	ek	M5T028	China
173	ko	Rex	Canada
174	el	FDH-2006_077	China
175	em	CD2009-20	China
176	en	Zhongshuang 11	China
177	in	SX2009-09	China
178	eo	FDH188	China
179	ep	FDH-2006_017	China
180	eq	Huayou 11	China
181	kp	Erra	Europe
182	er	Mamov	Japan
183	es	FDH221	China
184	et	CD2011-060	China
185	ip	M5T128	China
186	eu	Huayou 2709	China
187	ev	FDH041	China
188	ew	FDH107	China
189	ex	FDH175	China
190	ey	Cibrabra	Europe
191	ez	T265	China
192	iq	FDH113	China
193	fa	Shengguang 86	China
194	fb	Huayou 16	China
195	fc	FDH053	China
196	fd	Xiangzayou 4	China
197	fe	FDH092	China
198	ff	Xiangnongyou 571	China
199	fg	SX2006-10	China
200	fh	FDH208	China
201	kq	Huaza 9	China
202	fi	AN2006-02	China
203	fj	FDH-2006_052	China
204	fk	JA2013-056	China
205	fl	(B. napus × Turnip)-4	China
206	fm	FDH009	China
207	fn	Apcooix	Canada
208	fo	AN2006-05	China
209	fp	Huaza 5	China
210	kr	Doral	Japan
211	fq	FDH050	China
212	fr	FDH-2006_081	China
213	ks	FDH211	Japan
214	fs	Qianfengyou 2	China
215	ft	FDH-2006_048	China
216	ln	Hongyou 5	China
217	fu	FDH167	China
218	kt	Major	Europe
219	fv	Qianyou 17-2	China
220	fw	Huafengyou D-3	China
221	fx	Jiayou 3	China
222	fy	FDH-2006_004	China
223	fz	FDH-2006_032	China
224	ga	FDH-2006_084	China
225	ku	Deyou 3	China
226	gb	CD2009-014	China
227	gc	Coma	Europe
228	gd	JA2013-040	China
229	ge	FDH-2006_090	China
230	gf	Za 97	China
231	gg	FDH183	China
232	gh	Deyang 5-3	China
233	kv	FDH212	China
234	gi	Guiza 4-2	China
235	gj	FDH085	China
236	gk	Qianhuangyou 27	China
237	gl	FDH-2006_125	China
238	gm	FDH-2006_100	China
239	gn	Deyang 4	China
240	go	Huaza 3	China
241	gp	CD2011-065	China
242	gq	Optima	Japan
243	gr	FDH-2006_034	China
244	gs	Huafengyou D-1	China
245	gt	FDH-2006_057	China
246	gu	Apomix-1	Canada
247	gv	FDH155	China
248	kw	Ningyou 16	China
249	gw	Zhongshuag 11-4 × 0Q1257-5	China
250	gx	Manoarin	Europe
251	lk	Huaza 4	China
252	gy	FDH-2006_104	China
253	gz	FDH098	China
254	ha	Huaza 11	China
255	hb	Haiyou 1	China
256	hc	FDH-2006_116	China
257	hd	FDH035	China
258	he	FDH016	China
259	hf	FDH-2006_058	China
260	kx	Literavo	Europe
261	hg	FDH-2006_050	China
262	hh	FDH-2006_120	China
263	ky	CD2011_050	China
264	kz	FDH-2006_059	China
265	la	Deyang 5-4	China
266	lb	JA2013-013	China
267	ik	Zhongshuang 11-3 ×OQ339	China
268	hi	CD2011_034	China
269	hj	FDH131	China
270	lc	Huaza 6	China
271	hk	FDH082	China
272	hl	Eyouchangmei	China
273	ld	Deyou 108-2	China
274	le	FDH-2006-109	China
275	hm	Zhongyouza 8	China
276	hn	FDH005	China
277	ho	FDH130	China
278	lf	JA2013-120	China
279	hp	FDH-2006_086	China
280	hq	FDH059	China
281	hr	FDH034	China
282	hs	FDH170	China
283	ht	FDH-2006_024	China
284	hu	FDH-2006_079	China
285	hv	Tai 265	China
286	lg	FDH-2006_019	China
287	hw	Aijia	Japan
288	hx	Qianyou 17-3	China
289	hy	CD2011-043	China
290	hz	FDH081	China
291	ia	FDH123	China
292	ib	FDH046	China
293	ic	Youyan 7-2	China
294	id	FDH114	China
295	li	CD2009_018	China
296	lh	FDH033	China
297	ie	CD2011_061	China
298	if	Leyou 5	China
299	ig	FDH150	China
300	ih	FDH-2006_012	China
Note:Sequencing No. .is the code of each accession for SLAF-seq in Biomarker Technologies Corporation in Beijing China
