# Supplementary material for: Identification of SNP loci and candidate genes related to four important fatty acid composition in Brassica napus using genome wide association study
Source: PLoS One. 2019 Aug 23;14(8):e0221578. doi: 10.1371/journal.pone.0221578 (PMC6707581; doi:10.1371/journal.pone.0221578)
Supplement: S2 Table — (XLS) [file pone.0221578.s003.xls]

## Sheet: Sheet1
Supplemental Table 2 The fatty acid content of selected seven inbred lines of B. napus
Accession name	Code	erucic acid content	oleic acid content	linoleic acid content	linolenic acid content
Mianyou 10	20	18.15	51.63	12.78	4.05
FDH036	83	41.3	39.18	7.65	5.18
FDH070	86	17.5	56.37	13.85	6.26
Erra	181	0.18	62.15	17.02	5.75
FDH053	195	2.66	55.1	19.82	9.02
Coma	227	3.46	68.05	18.92	6.66
Guiza 4-2	234	7.87	59.2	16	8.15
FDH-2006_079	284	36.53	43.04	8.45	5.79
