# Supplementary material for: Identification of SNP loci and candidate genes related to four important fatty acid composition in Brassica napus using genome wide association study
Source: PLoS One. 2019 Aug 23;14(8):e0221578. doi: 10.1371/journal.pone.0221578 (PMC6707581; doi:10.1371/journal.pone.0221578)
Supplement: S3 Table — (XLSX) [file pone.0221578.s004.xlsx]

## Sheet: Sheet1
Supplemental Table 3. Excel file containing the primer sequences used for real-time PCR
Gene	Descripton	Forward primer 5' to 3'	Reverse primer 5' to 3'
BnaC03g66040D	3-ketoacyl-CoA synthase 17 (KCS17)	TCCGTAAGAACGTCAAGCTATGT	CGTCAGCGAAGCGACAAGTAA
BnaA09g03610D	Acyl carrier protein 5 (ACP5)	CCTTGTACAATCCGCCATCTC	AGCCGAGACACGAGCTTGC
BnaC03g03500D	Fatty desaturase 2 (FAD2)	TCATCTGGGTTTCACTACAGGACTTC	CAGAGCATCAAACTTCCCTAGAG
BnaA02g00190D	β-actin	CTGGAATTGCTGACCGTATGAG	ATCTGTTG-GAAAGTGCTGAGGG
