# Supplementary material for: Identification of SNP loci and candidate genes related to four important fatty acid composition in Brassica napus using genome wide association study
Source: PLoS One. 2019 Aug 23;14(8):e0221578. doi: 10.1371/journal.pone.0221578 (PMC6707581; doi:10.1371/journal.pone.0221578)
Supplement: S4 Table — (XLSX) [file pone.0221578.s005.xlsx]

## Sheet: Sheet1
Supplemental Table 4 SNPs significantly associated with erucic acid content in B. napus by MLM
Environment	Chromosome	Position	P value	Allele	Estimate	Allele	Estimate	R2
JXAU	A08	8268443	1.5764e-06	C	0.98966	G	7.42331	0.08303
JXAU	A08	8268504	3.9227e-06	A	0.79658	G	7.11557	0.0771
JXAU	A08	8268782	3.7882e-06	A	6.12524	T	-0.43192	0.07817
JXAU	A08	8347991	3.1792e-06	C	-5.6517	T	2.48775	0.07874
JXAU	A08	8395297	2.3906e-06	C	-7.3846	T	-0.85114	0.09028
JXAU	A08	8395298	2.7368e-06	A	-7.0123	G	0.14062	0.08948
JXAU	A08	8395352	2.8115e-06	A	-6.8095	C	0.33755	0.0892
JXAU	A08	8395363	3.3066e-06	A	0.10841	C	-6.8599	0.08821
JXAU	A08	8571595	2.0064e-06	C	1.2043	T	-6.9264	0.08642
JXAU	A08	8571653	3.1406e-06	A	1.96914	G	-4.8033	0.07246
JXAU	A08	8571659	2.9759e-06	A	1.95604	G	-4.8287	0.07276
JXAU	A08	8571665	3.2272e-06	A	-4.7905	T	1.97393	0.07224
JXAU	A08	8571686	3.2597e-06	G	1.97319	T	-4.7903	0.0722
JXAU	A08	8571697	3.3e-06	A	2.13535	G	-4.6451	0.07214
JXAU	A08	8571699	2.3624e-06	A	2.11521	G	-4.7791	0.07414
JXAU	A08	8584886	2.6105e-06	C	5.76051	T	-2.6371	0.10347
JXAU	A08	8584938	1.8583e-06	A	-2.5866	T	5.82641	0.10574
JXAU	A08	9312398	2.5209e-06	C	4.34524	G	-3.0558	0.07056
JXAU	A08	9639695	4.0872e-06	C	-4.3994	T	4.3375	0.09945
JXAU	A08	10146770	9.3571e-07	A	-5.8364	T	4.04612	0.08609
JXAU	A08	10433764	1.1345e-06	A	-6.5247	G	1.77386	0.08014
JXAU	A08	10433780	9.0146e-07	A	2.38555	C	-6.0785	0.0815
JXAU	A08	10433827	2.8551e-06	A	-5.8667	G	2.06983	0.07442
JXAU	A08	10582811	6.3344e-07	C	-7.1242	T	0.75478	0.08222
JXAU	A09	2554018	3.5989e-06	T	-0.90332	C	7.3198	0.07243
JXAU	C03	54320258	2.4653e-06	C	-3.8297	T	4.23781	0.07226
JXAU	C03	54320531	4.1322e-06	C	-3.3606	T	4.54353	0.0692
JXAU	C03	54331494	4.3574e-06	A	9.68215	G	3.05144	0.07498
JXAU	C03	55441647	4.2315e-06	A	4.67734	G	-3.2378	0.06795
JXAU	C03	55442089	2.5977e-06	C	2.55628	T	-5.0929	0.07085
JXAU	C03	55442118	2.2447e-06	G	2.66128	T	-5.0484	0.0714
JXAU	C03	55442122	2.2447e-06	C	2.66128	G	-5.0484	0.0714
JXAU	C03	55442373	4.9254e-06	G	-3.8186	T	3.69584	0.0668
JXAU	C03	55442410	3.5963e-06	A	-4.4318	G	3.14675	0.06847
JXAU	C03	55442448	4.3312e-06	G	-4.2202	T	3.29329	0.06741
JXAU	C03	55522791	4.9017e-07	C	-1.8351	T	6.36218	0.08341
JXAU	C03	55522935	2.0333e-06	A	5.48152	G	-2.3893	0.07556
JXAU	C03	55522953	1.248e-06	C	4.09697	T	-3.8447	0.07848
JXAU	C03	55522967	3.0513e-06	A	-2.4584	T	5.41352	0.07289
JXAU	C03	55522974	4.5919e-06	C	-1.7045	T	5.88212	0.06947
JXAU	C03	55522992	4.2875e-06	A	5.841	G	-1.7449	0.0698
JXAU	C03	55522999	4.2875e-06	A	-1.7449	T	5.841	0.0698
JXAU	C03	55566632	4.914e-06	C	9.34462	T	1.09237	0.08857
JXAU	C03	55566645	2.3239e-06	A	9.58592	T	1.08775	0.09194
JXAU	C03	55697602	3.2159e-07	C	5.3956	T	-3.3305	0.08256
JXAU	C03	55697827	4.5838e-06	A	-5.5949	T	1.77272	0.06729
JXAU	C03	55738474	2.9145e-07	C	4.65273	T	-4.0743	0.08266
JXAU	C03	55738483	5.9219e-08	C	4.91601	T	-4.302	0.09193
JXAU	C03	55738689	7.8666e-07	G	-4.1988	T	4.31535	0.07694
JXAU	C03	55738749	7.9268e-07	G	4.56083	T	-3.8991	0.07689
JXAU	C03	55740761	1.2373e-06	A	-3.8329	T	4.58297	0.07434
JXAU	C03	55936047	3.8593e-06	C	1.43768	T	-4.5602	0.07273
JXAU	C03	55936271	3.1231e-06	C	0.25688	T	-5.6016	0.07347
JXAU	C03	55936314	2.8787e-06	C	-5.3679	T	0.68638	0.07736
JXAU	C08	4845333	2.7144e-06	A	5.98621	G	7.21993	0.0706
JXAU	C08	4845350	4.3845e-06	G	12.0416	T	7.09478	0.0675
JXAU	C08	14472595	2.143e-06	A	0.27479	T	7.60553	0.09132
JXAU	C08	14472600	2.1746e-06	C	7.68054	G	0.54631	0.09246
JXIRS	A08	2351314	1.2515e-06	A	5.84789	C	-2.212	0.09408
JXIRS	A08	8025760	2.7164e-06	C	-8.9141	G	-0.37506	0.08177
JXIRS	A08	9312398	2.9312e-06	C	4.57727	G	-3.5858	0.07026
JXIRS	A08	10146823	1.9788e-06	A	-8.2055	G	0.63187	0.0823
JXIRS	A08	10146824	2.6034e-06	A	-8.1037	T	0.90185	0.0812
JXIRS	A08	10433764	2.2337e-06	A	-4.6424	G	4.51525	0.07527
JXIRS	A08	10433780	2.9048e-06	A	4.22576	C	-4.8755	0.0733
JXIRS	A08	10433827	2.7331e-06	A	-4.1526	G	4.80222	0.07367
JXIRS	A08	10582811	1.7932e-07	C	-6.3434	T	5.17696	0.09199
JXIRS	A09	2539185	4.5326e-06	C	-2.638	T	6.79106	0.07227
JXIRS	C03	54305256	5.779e-07	A	-4.097	C	-7.6778	0.07931
JXIRS	C03	54305474	3.1826e-07	C	-8.1609	T	-4.4244	0.08278
JXIRS	C03	54305528	1.8075e-07	G	-8.2756	T	2.349	0.0882
JXIRS	C03	54320258	4.4134e-06	C	-6.8199	T	1.19118	0.06982
JXIRS	C03	54320531	4.2651e-06	C	-6.4524	T	2.0047	0.07
JXIRS	C03	55442089	1.6877e-06	C	3.12477	T	-5.5846	0.07446
JXIRS	C03	55442118	1.5408e-06	G	3.18309	T	-5.5603	0.07479
JXIRS	C03	55442122	1.5408e-06	C	3.18309	G	-5.5603	0.07479
JXIRS	C03	55697827	2.355e-07	A	-8.3145	T	-0.41546	0.08508
JXIRS	C03	56377361	3.0239e-06	C	-8.968	T	-0.062344	0.07422
