# Supplementary material for: Identification of SNP loci and candidate genes related to four important fatty acid composition in Brassica napus using genome wide association study
Source: PLoS One. 2019 Aug 23;14(8):e0221578. doi: 10.1371/journal.pone.0221578 (PMC6707581; doi:10.1371/journal.pone.0221578)
Supplement: S5 Table — (XLSX) [file pone.0221578.s006.xlsx]

## Sheet: Sheet2
Supplemental Table 5 SNPs significantly associated with oleic acid content in B. napus by MLM
Environment	Chromosome	Position	P value	Allele	Estimate	Allele	Estimate	R2
JXAU	A08	5233235	1.3992e-06	G	-4.8236	T	3.39764	0.08027
JXAU	A08	5233331	2.1996e-06	G	-5.1712	T	2.73967	0.07765
JXAU	A08	5233540	4.8753e-06	C	-4.9806	T	2.56646	0.07316
JXAU	A08	5233546	4.3089e-06	C	3.79556	T	-4.9599	0.07857
JXAU	A08	7777326	2.4435e-06	A	-0.062829	C	-8.2145	0.07386
JXAU	A08	8025760	4.1839e-06	C	6.94702	G	-0.095192	0.07851
JXAU	A08	8268443	1.3757e-06	C	-2.3051	G	-8.5087	0.08785
JXAU	A08	8347808	4.2905e-06	G	-1.8409	T	4.64077	0.07345
JXAU	A08	8348010	4.7261e-06	C	4.3821	T	-2.2622	0.07261
JXAU	A08	8395297	2.3923e-06	C	6.57965	T	-0.44019	0.09556
JXAU	A08	8395298	4.6874e-06	A	6.2583	G	-1.0714	0.09048
JXAU	A08	8395363	4.2791e-06	A	-1.7357	C	5.58299	0.09144
JXAU	A08	8571653	4.3223e-06	A	-2.6585	G	4.35412	0.07379
JXAU	A08	8571659	3.9619e-06	A	-2.6354	G	4.3975	0.07441
JXAU	A08	8571665	4.4584e-06	A	4.33956	T	-2.6635	0.07356
JXAU	A08	8571686	4.3771e-06	G	-2.6713	T	4.34039	0.0737
JXAU	A08	8571697	4.5104e-06	A	-2.8334	G	4.18875	0.0736
JXAU	A08	8571699	3.8111e-06	A	-2.7466	G	4.33361	0.07461
JXAU	A08	8584886	2.6766e-06	C	-8.1351	T	1.73654	0.11347
JXAU	A08	8584938	3.7707e-06	A	1.31392	T	-8.2498	0.11029
JXAU	A08	9312398	2.2351e-06	C	-4.3548	G	3.26013	0.07464
JXAU	A08	10146770	1.3493e-06	A	5.45573	T	-4.634	0.08625
JXAU	A08	10146823	3.3694e-06	A	6.04208	G	-3.2525	0.08099
JXAU	A08	10146824	1.2377e-06	A	6.22095	T	-3.7254	0.0882
JXAU	A08	10433764	1.0442e-06	A	6.76287	G	-1.754	0.08609
JXAU	A08	10433780	8.8288e-07	A	-2.2442	C	6.40701	0.08714
JXAU	A08	10433827	3.4902e-06	A	6.14642	G	-1.882	0.07813
JXAU	A08	10515200	3.6601e-06	C	5.79203	T	-2.5983	0.07308
JXAU	A08	10582811	3.096e-07	C	7.16071	T	-1.274	0.09172
JXAU	A08	11158551	3.3159e-06	A	-7.4263	C	0.57149	0.07501
JXAU	C03	54305256	2.511e-06	A	1.69958	C	6.62846	0.0735
JXAU	C03	54305474	2.2784e-07	C	8.03705	T	1.45196	0.08816
JXAU	C03	54305528	4.399e-07	G	6.84508	T	-1.8793	0.08417
JXAU	C03	54320258	4.3622e-06	C	3.82084	T	-4.2486	0.0722
JXAU	C03	54320531	3.2254e-06	C	4.61031	T	-3.541	0.07385
JXAU	C03	55442089	4.8953e-06	C	-2.0988	T	5.40472	0.07042
JXAU	C03	55442118	4.2101e-06	G	-2.2368	T	5.34419	0.07101
JXAU	C03	55442122	4.2101e-06	C	-2.2368	G	5.34419	0.07101
JXAU	C03	55522791	7.3913e-07	C	3.1436	T	-5.1378	0.08312
JXAU	C03	55522935	9.0614e-07	A	-4.0599	G	4.1527	0.08254
JXAU	C03	55522953	5.8715e-07	C	-2.8527	T	5.28645	0.08518
JXAU	C03	55522967	3.8914e-06	A	4.0002	T	-3.8825	0.07375
JXAU	C03	55522974	4.1745e-06	C	3.33378	T	-4.4362	0.07257
JXAU	C03	55522992	4.2958e-06	A	-4.6648	G	3.07688	0.07213
JXAU	C03	55522999	4.2958e-06	A	3.07688	T	-4.6648	0.07213
JXAU	C03	55618985	2.5706e-06	A	1.31584	G	7.18515	0.08159
JXAU	C03	55697602	3.3487e-07	C	-4.4596	T	4.34948	0.08597
JXAU	C03	55738474	6.6282e-07	C	-3.1791	T	5.06514	0.08147
JXAU	C03	55738483	1.8366e-07	C	-3.6042	T	5.13827	0.08922
JXAU	C03	55738689	2.8005e-06	G	4.78646	T	-3.2549	0.07285
JXAU	C03	55738749	3.5672e-06	G	-3.6457	T	4.34155	0.07141
JXAU	C03	55740761	1.0213e-06	A	4.25873	T	-4.3125	0.07888
JXAU	C03	55936047	2.4734e-06	C	-1.1082	T	5.11069	0.07914
JXAU	C03	55936271	1.2822e-06	C	0.14962	T	6.30207	0.08332
JXAU	C03	55936314	1.4224e-06	C	6.1878	T	-0.097981	0.08738
JXAU	C07	18403364	3.5462e-06	C	5.42554	M	0	0.0609
JXAU	C07	18403416	2.0545e-06	C	5.54455	M	0	0.06399
JXIRS	A08	2351314	9.2811e-07	A	-3.8626	C	4.48498	0.09889
JXIRS	A08	5233235	1.2422e-06	G	-4.9292	T	4.20984	0.08055
JXIRS	A08	5233331	3.6528e-06	G	-5.1123	T	3.50094	0.07398
JXIRS	A08	8025760	1.6825e-06	C	9.67235	G	2.4932	0.08567
JXIRS	A08	8395297	3.0787e-06	C	6.32527	T	-1.5793	0.09529
JXIRS	A08	8395298	3.8233e-06	A	7.12904	G	-1.0302	0.09392
JXIRS	A08	8395528	4.8837e-06	C	6.03001	T	-2.2266	0.0941
JXIRS	A08	9171259	1.0717e-06	A	3.24981	G	-6.0762	0.08968
JXIRS	A08	9312382	8.6358e-07	C	-5.1581	T	3.76927	0.0809
JXIRS	A08	9312398	2.2585e-07	C	-5.3018	G	3.88123	0.08909
JXIRS	A08	10146770	1.1439e-06	A	7.8973	T	-2.7457	0.08872
JXIRS	A08	10146823	2.8007e-06	A	7.81573	G	-1.2765	0.08316
JXIRS	A08	10146824	1.966e-06	A	7.83764	T	-1.6959	0.08597
JXIRS	A08	10230925	4.4042e-06	A	2.87695	T	11.4049	0.08199
JXIRS	A08	10231175	4.3314e-06	A	11.0436	T	2.32876	0.08314
JXIRS	A08	10233049	2.6249e-06	C	8.5117	T	-0.34766	0.08392
JXIRS	A08	10233105	2.9223e-06	A	-0.4476	G	8.36554	0.08336
JXIRS	A08	10582811	1.6288e-06	C	6.41009	T	-2.7314	0.08011
JXIRS	A10	14762596	2.2107e-06	C	-1.982	T	7.53372	0.0878
JXIRS	C03	54305256	1.6869e-07	A	4.45354	C	8.16613	0.09056
JXIRS	C03	54305474	1.0604e-07	C	8.64206	T	4.4289	0.0934
JXIRS	C03	54305528	4.1587e-07	G	7.3674	T	-1.3375	0.08505
JXIRS	C03	54320258	1.1435e-06	C	7.37029	T	-1.2381	0.08212
JXIRS	C03	54320531	1.1427e-06	C	7.53537	T	-1.3585	0.08208
JXIRS	C03	55442089	4.109e-06	C	-2.7478	T	5.7299	0.07254
JXIRS	C03	55442118	3.8462e-06	G	-2.7979	T	5.70797	0.07283
JXIRS	C03	55442122	3.8462e-06	C	-2.7979	G	5.70797	0.07283
JXIRS	C03	55522935	2.3465e-06	A	-3.3119	G	5.34273	0.07803
JXIRS	C03	55522953	2.5326e-06	C	-2.2328	T	6.14148	0.07751
JXIRS	C03	55697602	2.5383e-06	C	-1.9548	T	6.33719	0.07426
JXIRS	C03	55697827	2.2757e-07	A	8.70185	T	0.97345	0.08921
JXIRS	C03	55936271	1.7972e-06	C	1.44537	T	7.92337	0.08074
JXIRS	C03	55936314	2.3665e-06	C	7.64119	T	1.03705	0.08481
JXIRS	C03	56377361	2.5377e-06	C	9.91096	T	1.10772	0.0798
JXIRS	C07	6271446	4.2292e-06	A	-3.2905	G	6.72792	0.06152
JXIRS	C07	6271503	4.1099e-06	G	6.7301	R	0	0.06185
JXIRS	C08	14472595	2.5682e-06	A	1.69865	T	-7.5624	0.10024
