# Supplementary material for: Identification of SNP loci and candidate genes related to four important fatty acid composition in Brassica napus using genome wide association study
Source: PLoS One. 2019 Aug 23;14(8):e0221578. doi: 10.1371/journal.pone.0221578 (PMC6707581; doi:10.1371/journal.pone.0221578)
Supplement: S6 Table — (XLSX) [file pone.0221578.s007.xlsx]

## Sheet: Sheet3
Supplemental Table 6 SNPs significantly associated with linoleic acid content in B. napus by MLM
Environment	Chromosome	Position	P value	Allele	Estimate	Allele	Estimate	R2
JXAU	A06	11711750	9.4222e-07	A	-0.29441	G	-2.9048	0.15149
JXAU	A06	15967566	1.1637e-06	A	-0.10823	C	-2.0136	0.08761
JXAU	A08	5233466	1.8538e-06	C	1.51673	G	-0.44505	0.08651
JXAU	A08	5233540	1.9148e-06	C	-0.46691	T	1.50175	0.08509
JXAU	A08	5233546	2.4796e-06	C	1.47658	T	-0.46132	0.08428
JXAU	A08	8390189	1.4675e-06	G	-1.6431	T	0.39629	0.10692
JXAU	A08	8390235	2.691e-06	C	-1.7634	G	0.21	0.10143
JXAU	A08	8390443	2.3109e-06	C	-1.3858	T	0.62558	0.10324
JXAU	A08	8584868	2.7422e-06	A	0.23346	T	-2.021	0.12154
JXAU	A08	8584886	1.5607e-06	C	-1.1647	T	0.93824	0.12357
JXAU	A08	8584938	3.7588e-07	A	1.00887	T	-1.1864	0.13439
JXAU	A08	9312398	3.6032e-06	C	-0.84029	G	0.9185	0.07881
JXAU	A08	9639695	3.068e-06	C	1.79785	T	-0.29741	0.11345
JXAU	A08	10146770	3.6247e-07	A	1.99385	T	-0.28303	0.10603
JXAU	A08	10146823	5.7159e-07	A	2.08551	G	0.17634	0.10262
JXAU	A08	10146824	3.6459e-07	A	2.12954	T	0.13256	0.10621
JXAU	A08	10146849	1.3172e-06	A	0.10036	G	2.03196	0.09644
JXAU	A08	10146850	1.3531e-06	A	0.19443	C	2.07758	0.09735
JXAU	A08	10146857	1.1318e-06	C	1.98707	T	0.04803	0.09752
JXAU	A08	10180037	2.4187e-06	C	-0.12236	T	1.98821	0.10905
JXAU	A08	10406725	1.7133e-07	C	0.78011	T	-1.6452	0.14996
JXAU	A08	10433764	1.2374e-07	A	1.22703	G	-1.0079	0.11201
JXAU	A08	10433780	1.0404e-07	A	-1.0813	C	1.17692	0.11271
JXAU	A08	10433827	2.2411e-07	A	1.14858	G	-1.0131	0.10701
JXAU	A08	10442011	1.3015e-06	A	1.26504	C	-0.92111	0.12725
JXAU	A08	10442066	3.1494e-06	A	1.63886	G	-0.39205	0.11859
JXAU	A08	10461215	3.2386e-06	A	1.6763	T	-0.23949	0.09993
JXAU	A08	10461292	1.7295e-06	G	-0.31801	T	1.66054	0.10487
JXAU	A08	10471805	3.9246e-09	A	-1.0307	T	1.74822	0.1618
JXAU	A08	10472012	3.8769e-09	G	2.01406	T	-0.78323	0.16545
JXAU	A08	10481532	8.1503e-07	A	1.88624	T	-0.5662	0.13382
JXAU	A08	10495971	2.6793e-08	C	-1.445	T	0.72969	0.11978
JXAU	A08	10496004	4.4777e-07	C	0.64344	T	-1.3809	0.10237
JXAU	A08	10496046	1.0734e-07	C	-1.1762	G	0.88744	0.10979
JXAU	A08	10507743	3.0867e-06	A	2.1453	T	-0.18391	0.13165
JXAU	A08	10515173	2.1133e-07	A	1.43741	G	-0.83895	0.10013
JXAU	A08	10515200	5.8644e-07	C	1.62908	T	-0.46776	0.09321
JXAU	A08	10515263	9.5097e-09	A	-0.70878	C	1.73813	0.12108
JXAU	A08	10582811	6.6035e-09	C	1.72651	T	-0.61588	0.12821
JXAU	A08	10870473	1.3706e-06	C	0.56701	T	-1.223	0.08722
JXAU	A08	10889000	1.7854e-07	G	-0.98676	T	1.22731	0.12506
JXAU	A08	10958311	1.0138e-07	C	0.28615	T	2.24637	0.11677
JXAU	A08	11158505	4.4506e-06	C	-0.94603	T	-2.7737	0.0823
JXIRS	A08	5350975	3.8242e-06	C	-0.23265	G	-1.7884	0.07513
JXIRS	A08	5351010	2.4907e-06	A	-0.089986	T	-1.6919	0.07783
JXIRS	A08	5351032	4.0448e-06	A	-0.050682	G	-1.6568	0.07478
JXIRS	A08	8025760	5.3775e-07	C	2.1568	G	0.44871	0.09754
JXIRS	A08	8395298	4.1726e-06	A	1.33922	G	-0.59091	0.09668
JXIRS	A08	8395352	4.7615e-06	A	1.11975	C	-0.82039	0.09665
JXIRS	A08	9312382	3.7734e-07	C	-0.74878	T	1.21838	0.0905
JXIRS	A08	9312398	3.8198e-07	C	-0.84947	G	1.10428	0.09042
JXIRS	A08	10337576	2.1317e-06	A	0.84079	G	-1.1695	0.08449
JXIRS	A08	10337601	2.6424e-06	A	0.83892	T	-1.1598	0.08329
JXIRS	A08	10337645	2.2929e-06	A	-1.1646	T	0.8453	0.08442
JXIRS	A08	10337679	2.2972e-06	A	-0.94566	G	1.06512	0.08491
JXIRS	A08	10337911	4.6052e-06	C	0.81692	G	-1.1741	0.08198
JXIRS	A08	10433764	2.1489e-08	A	1.32343	G	-1.1028	0.11781
JXIRS	A08	10433780	2.4579e-08	A	-1.0882	C	1.3382	0.11662
JXIRS	A08	10433827	4.6991e-08	A	1.0163	G	-1.3144	0.11203
JXIRS	A08	10471805	1.7771e-08	A	-1.581	T	1.20707	0.15015
JXIRS	A08	10472012	7.9271e-09	G	1.35354	T	-1.5381	0.16254
JXIRS	A08	10481532	5.5429e-07	A	2.40895	T	-0.094341	0.12107
JXIRS	A08	10495971	4.3053e-07	C	-1.5256	T	0.51062	0.09751
JXIRS	A08	10496004	1.6558e-06	C	0.34551	T	-1.6257	0.08918
JXIRS	A08	10496046	1.0827e-06	C	-1.4273	G	0.53987	0.09154
JXIRS	A08	10515173	1.4095e-06	A	1.01223	G	-1.2249	0.08488
JXIRS	A08	10515200	2.1931e-06	C	1.23576	T	-0.91123	0.08268
JXIRS	A08	10515263	2.2625e-07	A	-0.88784	C	1.43784	0.09699
JXIRS	A08	10582811	2.1931e-07	C	1.1769	T	-1.0568	0.09807
JXIRS	A08	10870473	2.6775e-06	C	1.44699	T	-0.33988	0.07685
JXIRS	A08	10880460	1.3584e-06	A	0.78595	G	-1.0706	0.08425
JXIRS	A08	10882172	3.584e-06	A	-1.3434	G	0.58532	0.08986
JXIRS	A08	10889000	2.2159e-06	G	-0.89271	T	1.28619	0.0962
JXIRS	A08	10958311	9.8359e-07	C	-0.45553	T	1.50404	0.09501
JXIRS	A08	11136986	2.7184e-06	C	-0.86846	T	0.86753	0.07833
JXIRS	A09	1752479	1.6981e-08	G	1.88677	T	-0.55164	0.16189
JXAU	A10	11534150	3.1524e-06	A	-2.4806	T	0.15151	0.08363
JXAU	C03	1664875	3.567e-06	A	7.30339	T	9.32333	0.12423
JXAU	C03	55442089	1.3433e-06	C	-0.42911	T	1.42891	0.08721
JXAU	C03	55442118	1.277e-06	G	-0.43767	T	1.4253	0.08742
JXAU	C03	55442122	1.277e-06	C	-0.43767	G	1.4253	0.08742
JXAU	C03	55442197	2.8113e-06	A	-0.51381	G	1.31315	0.08207
JXAU	C03	55442373	4.7091e-06	G	1.31956	T	-0.3977	0.07858
JXAU	C03	55442410	2.4638e-06	A	1.3259	G	-0.47412	0.08279
JXAU	C03	55442448	2.0661e-06	G	1.32147	T	-0.47648	0.08397
JXAU	C03	55522791	6.9596e-07	C	1.05155	T	-0.91514	0.0931
JXAU	C03	55522953	1.7605e-06	C	-0.70271	T	1.17026	0.08756
JXAU	C03	55522974	9.5327e-07	C	1.08321	T	-0.8645	0.09129
JXAU	C03	55522992	5.5758e-07	A	-0.7646	G	1.1949	0.09463
JXAU	C03	55522999	5.5758e-07	A	1.1949	T	-0.7646	0.09463
JXAU	C03	55523010	1.406e-06	G	-0.70646	T	1.20705	0.08902
JXAU	C03	55618985	5.4331e-07	A	0.35577	G	1.83648	0.10747
JXAU	C03	55697602	1.1932e-06	C	-1.0589	T	0.95312	0.08587
JXAU	C03	55697827	2.1084e-06	A	1.56739	T	-0.16015	0.08258
JXAU	C03	55712102	4.818e-06	C	-0.69411	T	1.15058	0.08096
JXAU	C03	55738474	1.3331e-06	C	-0.87664	T	1.08628	0.08448
JXAU	C03	55738483	4.0514e-07	C	-0.87738	T	1.16541	0.09231
JXAU	C03	55738689	1.1342e-06	G	1.11945	T	-0.89433	0.08554
JXAU	C03	55738749	1.65e-06	G	-1.092	T	0.9168	0.08309
JXAU	C03	55740761	4.9695e-06	A	0.98182	T	-0.9273	0.07591
JXAU	C03	55740997	2.9417e-06	G	0.79231	T	-1.2396	0.07932
JXAU	C03	55741015	1.1172e-06	A	1.03948	C	-1.0479	0.08564
JXAU	C03	55741045	2.3981e-06	A	-1.2176	C	0.81954	0.08065
JXAU	C03	55851909	3.656e-06	C	1.24277	T	-0.23484	0.08165
JXAU	C03	55917116	4.0066e-06	A	-0.35537	G	1.10746	0.07977
JXAU	C03	55917378	1.6064e-06	A	2.63526	G	0.72278	0.13453
JXAU	C03	55917656	8.4482e-08	A	1.17014	G	3.27391	0.16393
JXAU	C03	55936047	2.7178e-07	C	-0.12339	T	1.46722	0.10377
JXAU	C03	55936247	1.3194e-06	C	1.20585	T	-0.22884	0.08966
JXAU	C03	55936271	4.2042e-07	C	-0.28595	T	1.28338	0.09761
JXAU	C03	55936314	1.5164e-07	C	1.49	T	-0.15412	0.10897
JXAU	C03	56690589	1.9541e-06	A	0.4497	T	-1.472	0.09854
JXAU	C03	56690630	2.0691e-06	A	-1.4394	G	0.49755	0.09783
JXIRS	C03	55618985	6.8219e-07	A	0.44513	G	1.92126	0.09643
JXIRS	C03	55697602	2.8842e-06	C	0.16801	T	1.78486	0.07428
JXIRS	C03	55697827	3.6188e-06	A	1.85354	T	0.55913	0.07623
JXIRS	C03	55936047	9.2259e-07	C	0.10804	T	1.63131	0.09302
JXIRS	C07	1978948	3.5904e-06	C	-7.3901	T	-0.88559	0.07539
