# Supplementary material for: Identification of SNP loci and candidate genes related to four important fatty acid composition in Brassica napus using genome wide association study
Source: PLoS One. 2019 Aug 23;14(8):e0221578. doi: 10.1371/journal.pone.0221578 (PMC6707581; doi:10.1371/journal.pone.0221578)
Supplement: S7 Table — (XLSX) [file pone.0221578.s008.xlsx]

## Sheet: Sheet4
Supplemental Table 7 SNPs significantly associated with linolenic acid content in B. napus by MLM
Environment	Chromosome	Position	P value	Allele	Estimate	Allele	Estimate	R2
JXAU	A10	14591650	1.4863e-07	C	0.41257	T	1.5679	0.12751
JXAU	C02	30041401	1.7526e-06	C	0.36439	T	-0.81361	0.12698
