# Supplementary material for: Identification of SNP loci and candidate genes related to four important fatty acid composition in Brassica napus using genome wide association study
Source: PLoS One. 2019 Aug 23;14(8):e0221578. doi: 10.1371/journal.pone.0221578 (PMC6707581; doi:10.1371/journal.pone.0221578)
Supplement: S8 Table — (XLSX) [file pone.0221578.s009.xlsx]

## Sheet: Sheet1
Supplemental Table 8 SNP loci with positive effects for oleic acid, linoleic acid content and negative effects for erucic acid content
Trait	Environment	Chromosome	Position	P value	Allele	Estimate
erucic acid	JXIRS	A08	8025760	2.7164e-06	G	-0.37506
oleic acid	JXIRS	A08	8025760	1.6825e-06	C	9.67235
oleic acid	JXIRS	A08	8025760	1.6825e-06	G	2.4932
Linoleic acid	JXIRS	A08	8025760	5.3775e-07	C	2.1568
Linoleic acid	JXIRS	A08	8025760	5.3775e-07	G	0.44871
erucic acid	JXAU	A08	8395298	2.7368e-06	A	-7.0123
oleic acid	JXIRS	A08	8395298	3.8233e-06	A	7.12904
Linoleic acid	JXIRS	A08	8395298	4.1726e-06	A	1.33922
erucic acid	JXAU	A08	8584886	2.6105e-06	T	-2.6371
oleic acid	JXAU	A08	8584886	2.6766e-06	T	1.73654
Linoleic acid	JXAU	A08	8584886	1.5607e-06	T	0.93824
erucic acid	JXAU	A08	9312398	2.5209e-06	G	-3.0558
oleic acid	JXIRS	A08	9312398	2.2585e-07	G	3.88123
Linoleic acid	JXIRS	A08	9312398	3.8198e-07	G	1.10428
erucic acid	JXAU	A08	10146770	9.3571e-07	A	-5.8364
oleic acid	JXIRS	A08	10146770	1.1439e-06	A	7.8973
Linoleic acid	JXAU	A08	10146770	3.6247e-07	A	1.99385
erucic acid	JXIRS	A08	10146823	1.9788e-06	A	-8.2055
oleic acid	JXIRS	A08	10146823	2.8007e-06	A	7.81573
Linoleic acid	JXAU	A08	10146823	5.7159e-07	A	2.08551
Linoleic acid	JXAU	A08	10146823	5.7159e-07	G	0.17634
erucic acid	JXAU	A08	10146824	7.546e-07	A	-8.0081
oleic acid	JXIRS	A08	10146824	1.966e-06	A	7.83764
Linoleic acid	JXAU	A08	10146824	3.6459e-07	A	2.12954
Linoleic acid	JXAU	A08	10146824	3.6459e-07	T	0.13256
erucic acid	JXIRS	A08	10433764	1.924e-07	A	-4.0651
oleic acid	JXAU	A08	10433764	1.0442e-06	A	6.76287
Linoleic acid	JXIRS	A08	10433764	2.1489e-08	A	1.32343
erucic acid	JXIRS	A08	10433780	2.9804e-07	C	-4.4327
oleic acid	JXAU	A08	10433780	8.8288e-07	C	6.40701
Linoleic acid	JXIRS	A08	10433780	2.4579e-08	C	1.3382
erucic acid	JXIRS	A08	10433827	2.7056e-07	A	-3.909
oleic acid	JXAU	A08	10433827	3.4902e-06	A	6.14642
Linoleic acid	JXIRS	A08	10433827	4.6991e-08	A	1.0163
erucic acid	JXIRS	A08	10582811	1.7932e-07	C	-6.3434
oleic acid	JXIRS	A08	10582811	1.6288e-06	C	6.41009
erucic acid	JXAU	C03	55442089	2.5977e-06	T	-5.0929
oleic acid	JXIRS	C03	55442089	4.109e-06	T	5.7299
Linoleic acid	JXAU	C03	55442089	1.3433e-06	T	1.42891
erucic acid	JXAU	C03	55442118	2.2447e-06	T	-5.0484
oleic acid	JXIRS	C03	55442118	3.8462e-06	T	5.70797
Linoleic acid	JXAU	C03	55442118	1.277e-06	T	1.4253
erucic acid	JXAU	C03	55442122	2.2447e-06	G	-5.0484
oleic acid	JXIRS	C03	55442122	3.8462e-06	G	5.70797
Linoleic acid	JXAU	C03	55442122	1.277e-06	G	1.4253
erucic acid	JXAU	C03	55522791	4.9017e-07	C	-1.8351
oleic acid	JXAU	C03	55522791	7.3913e-07	C	3.1436
Linoleic acid	JXAU	C03	55522791	6.9596e-07	C	1.05155
erucic acid	JXAU	C03	55522953	6.9509e-08	T	-3.6831
oleic acid	JXIRS	C03	55522953	2.5326e-06	T	6.14148
Linoleic acid	JXAU	C03	55522953	1.7605e-06	T	1.17026
erucic acid	JXAU	C03	55522974	4.5919e-06	C	-1.7045
oleic acid	JXAU	C03	55522974	4.1745e-06	C	3.33378
Linoleic acid	JXAU	C03	55522974	9.5327e-07	C	1.08321
erucic acid	JXAU	C03	55522992	4.2875e-06	G	-1.7449
oleic acid	JXAU	C03	55522992	4.2958e-06	G	3.07688
Linoleic acid	JXAU	C03	55522992	5.5758e-07	G	1.1949
erucic acid	JXAU	C03	55522999	4.2875e-06	A	-1.7449
oleic acid	JXAU	C03	55522999	4.2958e-06	A	3.07688
Linoleic acid	JXAU	C03	55522999	5.5758e-07	A	1.1949
erucic acid	JXAU	C03	55697602	3.2159e-07	T	-3.3305
oleic acid	JXIRS	C03	55697602	2.5383e-06	T	6.33719
Linoleic acid	JXIRS	C03	55697602	2.8842e-06	C	0.16801
Linoleic acid	JXIRS	C03	55697602	2.8842e-06	T	1.78486
erucic acid	JXIRS	C03	55697827	2.355e-07	T	-0.41546
oleic acid	JXIRS	C03	55697827	2.2757e-07	A	8.70185
oleic acid	JXIRS	C03	55697827	2.2757e-07	T	0.97345
Linoleic acid	JXIRS	C03	55697827	3.6188e-06	A	1.85354
Linoleic acid	JXIRS	C03	55697827	3.6188e-06	T	0.55913
erucic acid	JXAU	C03	55738474	2.9145e-07	T	-4.0743
oleic acid	JXAU	C03	55738474	6.6282e-07	T	5.06514
Linoleic acid	JXAU	C03	55738474	1.3331e-06	T	1.08628
erucic acid	JXAU	C03	55738483	5.9219e-08	T	-4.302
oleic acid	JXAU	C03	55738483	1.8366e-07	T	5.13827
Linoleic acid	JXAU	C03	55738483	4.0514e-07	T	1.16541
erucic acid	JXAU	C03	55738689	7.8666e-07	G	-4.1988
oleic acid	JXAU	C03	55738689	2.8005e-06	G	4.78646
Linoleic acid	JXAU	C03	55738689	1.1342e-06	G	1.11945
erucic acid	JXAU	C03	55738749	7.9268e-07	T	-3.8991
oleic acid	JXAU	C03	55738749	3.5672e-06	T	4.34155
Linoleic acid	JXAU	C03	55738749	1.65e-06	T	0.9168
erucic acid	JXAU	C03	55740761	1.2373e-06	A	-3.8329
oleic acid	JXAU	C03	55740761	1.0213e-06	A	4.25873
Linoleic acid	JXAU	C03	55740761	4.9695e-06	A	0.98182
erucic acid	JXAU	C03	55740997	4.8617e-07	G	-8.3739
oleic acid	JXAU	C03	55740997	1.1567e-06	G	8.26414
Linoleic acid	JXAU	C03	55740997	2.9417e-06	G	0.79231
erucic acid	JXAU	C03	55741015	1.9106e-07	A	-8.6051
oleic acid	JXAU	C03	55741015	3.335e-07	A	8.55467
Linoleic acid	JXAU	C03	55741015	1.1172e-06	A	1.03948
erucic acid	JXAU	C03	55741045	3.8847e-07	C	-8.3786
oleic acid	JXAU	C03	55741045	1.0756e-06	C	8.22824
Linoleic acid	JXAU	C03	55741045	2.3981e-06	C	0.81954
erucic acid	JXAU	C03	55936047	3.8593e-06	T	-4.5602
oleic acid	JXAU	C03	55936047	2.4734e-06	T	5.11069
Linoleic acid	JXIRS	C03	55936047	9.2259e-07	C	0.10804
Linoleic acid	JXIRS	C03	55936047	9.2259e-07	T	1.63131
erucic acid	JXAU	C03	55936271	3.1231e-06	T	-5.6016
oleic acid	JXIRS	C03	55936271	1.7972e-06	C	1.44537
oleic acid	JXIRS	C03	55936271	1.7972e-06	T	7.92337
Linoleic acid	JXAU	C03	55936271	4.2042e-07	T	1.28338
erucic acid	JXAU	C03	55936314	2.8787e-06	C	-5.3679
oleic acid	JXIRS	C03	55936314	2.3665e-06	C	7.64119
oleic acid	JXIRS	C03	55936314	2.3665e-06	T	1.03705
Linoleic acid	JXAU	C03	55936314	1.5164e-07	C	1.49
erucic acid	JXIRS	C03	56377361	3.0239e-06	T	-0.062344
oleic acid	JXIRS	C03	56377361	2.5377e-06	C	9.91096
oleic acid	JXIRS	C03	56377361	2.5377e-06	T	1.10772
