# Supplementary material for: Identification of SNP loci and candidate genes related to four important fatty acid composition in Brassica napus using genome wide association study
Source: PLoS One. 2019 Aug 23;14(8):e0221578. doi: 10.1371/journal.pone.0221578 (PMC6707581; doi:10.1371/journal.pone.0221578)
Supplement: S9 Table — (XLSX) [file pone.0221578.s010.xlsx]

## Sheet: Sheet1
Supplemental Table 9 SNP loci with negative effects for erucic acid content
Chromosome	Position	P value	Allele	Estimate
A08	2351314	1.2515e-06	C	-2.212
A08	8025760	2.7164e-06	C	-8.9141
A08	8025760	2.7164e-06	G	-0.37506
A08	8268782	3.7882e-06	T	-0.43192
A08	8347991	3.1792e-06	C	-5.6517
A08	8395297	2.3906e-06	C	-7.3846
A08	8395297	2.3906e-06	T	-0.85114
A08	8395298	2.7368e-06	A	-7.0123
A08	8395352	2.8115e-06	A	-6.8095
A08	8395363	3.3066e-06	C	-6.8599
A08	8571595	2.0064e-06	T	-6.9264
A08	8571653	3.1406e-06	G	-4.8033
A08	8571659	2.9759e-06	G	-4.8287
A08	8571665	3.2272e-06	A	-4.7905
A08	8571686	3.2597e-06	T	-4.7903
A08	8571697	3.3e-06	G	-4.6451
A08	8571699	2.3624e-06	G	-4.7791
A08	8584886	2.6105e-06	T	-2.6371
A08	8584938	1.8583e-06	A	-2.5866
A08	9312398	2.9312e-06	G	-3.5858
A08	9639695	4.0872e-06	C	-4.3994
A08	10146770	9.3571e-07	A	-5.8364
A08	10146823	1.9788e-06	A	-8.2055
A08	10146824	2.6034e-06	A	-8.1037
A08	10433764	1.1345e-06	A	-6.5247
A08	10433780	9.0146e-07	C	-6.0785
A08	10433827	2.8551e-06	A	-5.8667
A08	10582811	6.3344e-07	C	-7.1242
A09	2539185	3.5989e-06	C	-0.90332
C03	54305256	5.779e-07	A	-4.097
C03	54305256	5.779e-07	C	-7.6778
C03	54305474	3.1826e-07	T	-4.4244
C03	54305474	3.1826e-07	C	-8.1609
C03	54305528	1.8075e-07	G	-8.2756
C03	54320258	4.4134e-06	C	-6.8199
C03	54320531	4.2651e-06	C	-6.4524
C03	55441647	4.2315e-06	G	-3.2378
C03	55442089	2.5977e-06	T	-5.0929
C03	55442118	2.2447e-06	T	-5.0484
C03	55442122	2.2447e-06	G	-5.0484
C03	55442373	4.9254e-06	G	-3.8186
C03	55442410	3.5963e-06	A	-4.4318
C03	55442448	4.3312e-06	G	-4.2202
C03	55522791	4.9017e-07	C	-1.8351
C03	55522935	2.0333e-06	G	-2.3893
C03	55522953	1.248e-06	T	-3.8447
C03	55522967	3.0513e-06	A	-2.4584
C03	55522974	4.5919e-06	C	-1.7045
C03	55522992	4.2875e-06	G	-1.7449
C03	55522999	4.2875e-06	A	-1.7449
C03	55697602	3.2159e-07	T	-3.3305
C03	55697827	2.355e-07	T	-0.41546
C03	55697827	2.355e-07	A	-8.3145
C03	55738474	2.9145e-07	T	-4.0743
C03	55738483	5.9219e-08	T	-4.302
C03	55738689	7.8666e-07	G	-4.1988
C03	55738749	7.9268e-07	T	-3.8991
C03	55740761	1.2373e-06	A	-3.8329
C03	55936047	3.8593e-06	T	-4.5602
C03	55936271	3.1231e-06	T	-5.6016
C03	55936314	2.8787e-06	C	-5.3679
C03	56377361	3.0239e-06	T	-0.062344
C03	56377361	3.0239e-06	C	-8.968
C08	4845333	2.7144e-06	A	5.98621
C08	4845350	4.3845e-06	G	12.0416
C08	14472595	2.143e-06	A	0.27479
