# Supplementary material for: Identification of SNP loci and candidate genes related to four important fatty acid composition in Brassica napus using genome wide association study
Source: PLoS One. 2019 Aug 23;14(8):e0221578. doi: 10.1371/journal.pone.0221578 (PMC6707581; doi:10.1371/journal.pone.0221578)
Supplement: S10 Table — (XLSX) [file pone.0221578.s011.xlsx]

## Sheet: Sheet1
Supplemental Table 10 SNP loci with positive effects for oleic acid content
Chromosome	Position	P value	Allele	Estimate
A08	2351314	9.2811e-07	C	4.48498
A08	5233235	1.2422e-06	T	4.20984
A08	5233331	3.6528e-06	T	3.50094
A08	5233540	4.8753e-06	T	2.56646
A08	5233546	4.3089e-06	C	3.79556
A08	8025760	1.6825e-06	C	9.67235
A08	8025760	1.6825e-06	G	2.4932
A08	8347808	4.2905e-06	T	4.64077
A08	8348010	4.7261e-06	C	4.3821
A08	8395297	2.3923e-06	C	6.57965
A08	8395298	3.8233e-06	A	7.12904
A08	8395363	4.2791e-06	C	5.58299
A08	8395528	4.8837e-06	C	6.03001
A08	8571653	4.3223e-06	G	4.35412
A08	8571659	3.9619e-06	G	4.3975
A08	8571665	4.4584e-06	A	4.33956
A08	8571686	4.3771e-06	T	4.34039
A08	8571697	4.5104e-06	G	4.18875
A08	8571699	3.8111e-06	G	4.33361
A08	8584886	2.6766e-06	T	1.73654
A08	8584938	3.7707e-06	A	1.31392
A08	9171259	1.0717e-06	A	3.24981
A08	9312382	8.6358e-07	T	3.76927
A08	9312398	2.2351e-06	G	3.26013
A08	10146770	1.1439e-06	A	7.8973
A08	10146823	2.8007e-06	A	7.81573
A08	10146824	1.966e-06	A	7.83764
A08	10230925	4.4042e-06	T	11.4049
A08	10230925	4.4042e-06	A	2.87695
A08	10231175	4.3314e-06	A	11.0436
A08	10231175	4.3314e-06	T	2.32876
A08	10233049	2.6249e-06	C	8.5117
A08	10233105	2.9223e-06	G	8.36554
A08	10433764	1.0442e-06	A	6.76287
A08	10433780	8.8288e-07	C	6.40701
A08	10433827	3.4902e-06	A	6.14642
A08	10515200	3.6601e-06	C	5.79203
A08	10582811	3.096e-07	C	7.16071
A08	11158551	3.3159e-06	C	0.57149
A10	14762596	2.2107e-06	T	7.53372
C03	54305256	2.511e-06	A	1.69958
C03	54305256	1.6869e-07	C	8.16613
C03	54305474	1.0604e-07	T	4.4289
C03	54305474	1.0604e-07	C	8.64206
C03	54305528	4.1587e-07	G	7.3674
C03	54320258	1.1435e-06	C	7.37029
C03	54320531	1.1427e-06	C	7.53537
C03	55442089	4.109e-06	T	5.7299
C03	55442118	4.2101e-06	T	5.34419
C03	55442122	4.2101e-06	G	5.34419
C03	55522791	7.3913e-07	C	3.1436
C03	55522935	2.3465e-06	G	5.34273
C03	55522953	2.5326e-06	T	6.14148
C03	55522967	3.8914e-06	A	4.0002
C03	55522974	4.1745e-06	C	3.33378
C03	55522992	4.2958e-06	G	3.07688
C03	55522999	4.2958e-06	A	3.07688
C03	55618985	2.5706e-06	A	1.31584
C03	55618985	2.5706e-06	G	7.18515
C03	55697602	3.3487e-07	T	4.34948
C03	55697602	2.5383e-06	T	6.33719
C03	55697827	2.2757e-07	A	8.70185
C03	55697827	2.2757e-07	T	0.97345
C03	55738474	6.6282e-07	T	5.06514
C03	55738483	1.8366e-07	T	5.13827
C03	55738689	2.8005e-06	G	4.78646
C03	55738749	3.5672e-06	T	4.34155
C03	55740761	1.0213e-06	A	4.25873
C03	55936047	2.4734e-06	T	5.11069
C03	55936271	1.2822e-06	C	0.14962
C03	55936271	1.2822e-06	T	6.30207
C03	55936271	1.7972e-06	T	7.92337
C03	55936271	1.7972e-06	C	1.44537
C03	55936314	2.3665e-06	C	7.64119
C03	55936314	2.3665e-06	T	1.03705
C03	56377361	2.5377e-06	C	9.91096
C03	56377361	2.5377e-06	T	1.10772
C07	6271446	4.2292e-06	G	6.72792
C07	6271503	4.1099e-06	G	6.7301
C07	18403364	3.5462e-06	C	5.42554
C07	18403416	2.0545e-06	C	5.54455
C08	14472595	2.5682e-06	A	1.69865
