# Supplementary material for: Identification of SNP loci and candidate genes related to four important fatty acid composition in Brassica napus using genome wide association study
Source: PLoS One. 2019 Aug 23;14(8):e0221578. doi: 10.1371/journal.pone.0221578 (PMC6707581; doi:10.1371/journal.pone.0221578)
Supplement: S11 Table — (XLSX) [file pone.0221578.s012.xlsx]

## Sheet: Sheet1
Supplemental Table 11 SNP loci with positive effects for linoleic acid content
Chromosome	Position	P value	Allele	Estimate
A08	5233466	1.8538e-06	C	1.51673
A08	5233540	1.9148e-06	T	1.50175
A08	5233546	2.4796e-06	C	1.47658
A08	8025760	5.3775e-07	C	2.1568
A08	8390189	1.4675e-06	T	0.39629
A08	8390235	2.691e-06	G	0.21
A08	8390443	2.3109e-06	T	0.62558
A08	8395298	4.1726e-06	A	1.33922
A08	8395352	4.7615e-06	A	1.11975
A08	8584868	2.7422e-06	A	0.23346
A08	8584886	1.5607e-06	T	0.93824
A08	8584938	3.7588e-07	A	1.00887
A08	9312382	3.7734e-07	T	1.21838
A08	9312398	3.8198e-07	G	1.10428
A08	9639695	3.068e-06	C	1.79785
A08	10146770	3.6247e-07	A	1.99385
A08	10146823	5.7159e-07	A	2.08551
A08	10146824	3.6459e-07	A	2.12954
A08	10146849	1.3172e-06	A	0.10036
A08	10146850	1.3531e-06	A	0.19443
A08	10146857	1.1318e-06	C	1.98707
A08	10180037	2.4187e-06	T	1.98821
A08	10337576	2.1317e-06	A	0.84079
A08	10337601	2.6424e-06	A	0.83892
A08	10337645	2.2929e-06	T	0.8453
A08	10337679	2.2972e-06	G	1.06512
A08	10337911	4.6052e-06	C	0.81692
A08	10406725	1.7133e-07	C	0.78011
A08	10433764	2.1489e-08	A	1.32343
A08	10433780	2.4579e-08	C	1.3382
A08	10433827	4.6991e-08	A	1.0163
A08	10442011	1.3015e-06	A	1.26504
A08	10442066	3.1494e-06	A	1.63886
A08	10461215	3.2386e-06	A	1.6763
A08	10461292	1.7295e-06	T	1.66054
A08	10471805	3.9246e-09	T	1.74822
A08	10472012	3.8769e-09	G	2.01406
A08	10481532	5.5429e-07	A	2.40895
A08	10495971	2.6793e-08	T	0.72969
A08	10496004	4.4777e-07	C	0.64344
A08	10496046	1.0734e-07	G	0.88744
A08	10507743	3.0867e-06	A	2.1453
A08	10515173	2.1133e-07	A	1.43741
A08	10515200	5.8644e-07	C	1.62908
A08	10515263	9.5097e-09	C	1.73813
A08	10582811	6.6035e-09	C	1.72651
A08	10870473	2.6775e-06	C	1.44699
A08	10880460	1.3584e-06	A	0.78595
A08	10882172	3.584e-06	G	0.58532
A08	10889000	2.2159e-06	T	1.28619
A08	10958311	1.0138e-07	C	0.28615
A08	10958311	9.8359e-07	T	1.50404
A08	11136986	2.7184e-06	T	0.86753
A09	1752479	1.6981e-08	G	1.88677
A09	8025760	5.3775e-07	G	0.44871
A09	10146823	5.7159e-07	G	0.17634
A09	10146824	3.6459e-07	T	0.13256
A09	10146849	1.3172e-06	G	2.03196
A09	10146850	1.3531e-06	C	2.07758
A09	10146857	1.1318e-06	T	0.04803
A09	10958311	1.0138e-07	T	2.24637
A10	11534150	3.1524e-06	T	0.15151
C03	1664875	3.567e-06	A	7.30339
C03	55442089	1.3433e-06	T	1.42891
C03	55442118	1.277e-06	T	1.4253
C03	55442122	1.277e-06	G	1.4253
C03	55442197	2.8113e-06	G	1.31315
C03	55442373	4.7091e-06	G	1.31956
C03	55442410	2.4638e-06	A	1.3259
C03	55442448	2.0661e-06	G	1.32147
C03	55522791	6.9596e-07	C	1.05155
C03	55522953	1.7605e-06	T	1.17026
C03	55522974	9.5327e-07	C	1.08321
C03	55522992	5.5758e-07	G	1.1949
C03	55522999	5.5758e-07	A	1.1949
C03	55523010	1.406e-06	T	1.20705
C03	55618985	6.8219e-07	A	0.44513
C03	55697602	2.8842e-06	C	0.16801
C03	55697827	3.6188e-06	A	1.85354
C03	55712102	4.818e-06	T	1.15058
C03	55738474	1.3331e-06	T	1.08628
C03	55738483	4.0514e-07	T	1.16541
C03	55738689	1.1342e-06	G	1.11945
C03	55738749	1.65e-06	T	0.9168
C03	55740761	4.9695e-06	A	0.98182
C03	55740997	2.9417e-06	G	0.79231
C03	55741015	1.1172e-06	A	1.03948
C03	55741045	2.3981e-06	C	0.81954
C03	55851909	3.656e-06	C	1.24277
C03	55917116	4.0066e-06	G	1.10746
C03	55917378	1.6064e-06	A	2.63526
C03	55917656	8.4482e-08	A	1.17014
C03	55936047	2.7178e-07	T	1.46722
C03	55936247	1.3194e-06	C	1.20585
C03	55936271	4.2042e-07	T	1.28338
C03	55936314	1.5164e-07	C	1.49
C03	56690589	1.9541e-06	A	0.4497
C03	56690630	2.0691e-06	G	0.49755
C04	1664875	3.567e-06	T	9.32333
C04	55618985	6.8219e-07	G	1.92126
C04	55697602	2.8842e-06	T	1.78486
C04	55697827	3.6188e-06	T	0.55913
C04	55917378	1.6064e-06	G	0.72278
C04	55917656	8.4482e-08	G	3.27391
C04	55936047	9.2259e-07	T	1.63131
