# Supplementary material for: Identification of SNP loci and candidate genes related to four important fatty acid composition in Brassica napus using genome wide association study
Source: PLoS One. 2019 Aug 23;14(8):e0221578. doi: 10.1371/journal.pone.0221578 (PMC6707581; doi:10.1371/journal.pone.0221578)
Supplement: S12 Table — (XLSX) [file pone.0221578.s013.xlsx]

## Sheet: Sheet1
Supplemental Table 12 Genes closely linked with trait-associated SNPs in B. napus
Genename	Position	Gene start	Gene end	SNP location
BnaA06g19260D	A06	11644103	11644866	11711750
BnaA06g19270D	A06	11675407	11678111	11711750
BnaA06g19280D	A06	11718970	11721081	11711750
BnaA06g19290D	A06	11745483	11746937	11711750
BnaA06g19300D	A06	11747042	11747768	11711750
BnaA06g19310D	A06	11747843	11749184	11711750
BnaA06g19320D	A06	11750067	11751331	11711750
BnaA06g19330D	A06	11751515	11751664	11711750
BnaA06g19340D	A06	11751728	11752210	11711750
BnaA06g19350D	A06	11752363	11752851	11711750
BnaA06g19360D	A06	11754268	11754516	11711750
BnaA06g19370D	A06	11754632	11755000	11711750
BnaA06g19380D	A06	11756332	11756748	11711750
BnaA06g19390D	A06	11756818	11757801	11711750
BnaA06g19400D	A06	11758002	11758526	11711750
BnaA06g19410D	A06	11760977	11761247	11711750
BnaA06g19420D	A06	11761800	11762339	11711750
BnaA06g19430D	A06	11762450	11763573	11711750
BnaA06g19440D	A06	11763759	11764145	11711750
BnaA06g19450D	A06	11765480	11765914	11711750
BnaA06g19460D	A06	11766975	11767328	11711750
BnaA06g19470D	A06	11768155	11768355	11711750
BnaA08g02850D	A08	2263952	2265691	2351314
BnaA08g02860D	A08	2278450	2280614	2351314
BnaA08g02870D	A08	2284301	2286188	2351314
BnaA08g02880D	A08	2286254	2287485	2351314
BnaA08g02890D	A08	2318190	2319145	2351314
BnaA08g02900D	A08	2337923	2340779	2351314
BnaA08g02910D	A08	2341158	2342277	2351314
BnaA08g02920D	A08	2344039	2348676	2351314
BnaA08g02930D	A08	2350710	2358562	2351314
BnaA08g02940D	A08	2381552	2381996	2351314
BnaA08g02950D	A08	2382067	2384576	2351314
BnaA08g02960D	A08	2384985	2387293	2351314
BnaA08g02970D	A08	2405962	2406441	2351314
BnaA08g02980D	A08	2430110	2433049	2351314
BnaA08g02990D	A08	2436902	2438191	2351314
BnaA08g03000D	A08	2444408	2445485	2351314
BnaA08g03010D	A08	2445675	2445833	2351314
BnaA08g05160D	A08	5156152	5157060	5233466
BnaA08g05170D	A08	5161650	5161988	5233466
BnaA08g05180D	A08	5166625	5166735	5233466
BnaA08g05190D	A08	5169403	5169729	5233466
BnaA08g05200D	A08	5178130	5179167	5233466
BnaA08g05210D	A08	5187713	5188040	5233466
BnaA08g05220D	A08	5192271	5194818	5233466
BnaA08g05230D	A08	5228337	5228690	5233466
BnaA08g05240D	A08	5233312	5236875	5233466
BnaA08g05250D	A08	5237054	5237746	5233466
BnaA08g05260D	A08	5246968	5249655	5233466
BnaA08g05270D	A08	5271810	5273223	5233466
BnaA08g05280D	A08	5276617	5278149	5233466
BnaA08g05290D	A08	5287854	5289248	5233466
BnaA08g05300D	A08	5291136	5292782	5233466
BnaA08g05310D	A08	5299011	5299975	5233466
BnaA08g05320D	A08	5307355	5308879	5233466
BnaA08g05330D	A08	5313512	5315106	5233466
BnaA08g05340D	A08	5327225	5329891	5233466
BnaA08g05350D	A08	5331490	5333723	5350975
BnaA08g05360D	A08	5343590	5353813	5350975
BnaA08g05370D	A08	5363083	5366111	5350975
BnaA08g05380D	A08	5367354	5370506	5350975
BnaA08g05390D	A08	5370825	5372629	5350975
BnaA08g05400D	A08	5375015	5375637	5350975
BnaA08g05410D	A08	5375927	5376406	5350975
BnaA08g05420D	A08	5378639	5383613	5350975
BnaA08g05430D	A08	5384757	5386148	5350975
BnaA08g05440D	A08	5387394	5389436	5350975
BnaA08g05450D	A08	5390641	5395127	5350975
BnaA08g05460D	A08	5397412	5398946	5350975
BnaA08g05470D	A08	5399039	5400475	5350975
BnaA08g05480D	A08	5400599	5401089	5350975
BnaA08g05490D	A08	5401777	5403362	5350975
BnaA08g05500D	A08	5403913	5407050	5350975
BnaA08g05510D	A08	5413605	5413925	5350975
BnaA08g05520D	A08	5434291	5436706	5350975
BnaA08g05530D	A08	5437981	5440513	5350975
BnaA08g05540D	A08	5457061	5459931	5405705
BnaA08g05550D	A08	5466855	5467495	5405705
BnaA08g05560D	A08	5470899	5478380	5405705
BnaA08g05570D	A08	5482958	5483541	5405705
BnaA08g05580D	A08	5489386	5493599	5405705
BnaA08g05590D	A08	5501315	5502180	5405705
BnaA08g08060D	A08	7934310	7936098	8025760
BnaA08g08070D	A08	7937442	7940849	8025760
BnaA08g08080D	A08	7959641	7965280	8025760
BnaA08g08090D	A08	7989248	7991792	8025760
BnaA08g08100D	A08	8000633	8000902	8025760
BnaA08g08110D	A08	8001031	8001962	8025760
BnaA08g08120D	A08	8006912	8010592	8025760
BnaA08g08130D	A08	8023614	8026967	8025760
BnaA08g08140D	A08	8027827	8029872	8025760
BnaA08g08150D	A08	8030885	8031181	8025760
BnaA08g08160D	A08	8032963	8036140	8025760
BnaA08g08170D	A08	8047029	8047421	8025760
BnaA08g08180D	A08	8059512	8059739	8025760
BnaA08g08190D	A08	8059795	8060244	8025760
BnaA08g08200D	A08	8060502	8061873	8025760
BnaA08g08210D	A08	8064937	8067479	8025760
BnaA08g08220D	A08	8067920	8068406	8025760
BnaA08g08230D	A08	8068950	8076869	8025760
BnaA08g08240D	A08	8078810	8086257	8025760
BnaA08g08400D	A08	8259329	8260807	8268782
BnaA08g08410D	A08	8267597	8270822	8268782
BnaA08g08420D	A08	8274245	8274765	8268782
BnaA08g08430D	A08	8274850	8275785	8268782
BnaA08g08440D	A08	8279229	8281146	8268782
BnaA08g08450D	A08	8307107	8307449	8390189
BnaA08g08460D	A08	8307655	8308469	8390189
BnaA08g08470D	A08	8320321	8323022	8390189
BnaA08g08480D	A08	8326506	8326697	8390189
BnaA08g08490D	A08	8331562	8333504	8390189
BnaA08g08500D	A08	8336387	8337496	8390189
BnaA08g08510D	A08	8337686	8339718	8390189
BnaA08g08520D	A08	8340956	8341339	8390189
BnaA08g08530D	A08	8343730	8345529	8390189
BnaA08g08540D	A08	8346747	8348594	8390189
BnaA08g08550D	A08	8349301	8350395	8390189
BnaA08g08560D	A08	8356856	8360128	8390189
BnaA08g08570D	A08	8365596	8365860	8390189
BnaA08g08580D	A08	8365926	8366940	8390189
BnaA08g08590D	A08	8390466	8391622	8390189
BnaA08g08600D	A08	8401769	8403087	8390189
BnaA08g08610D	A08	8404374	8404466	8390189
BnaA08g08620D	A08	8405709	8407481	8390189
BnaA08g08630D	A08	8408560	8409955	8390189
BnaA08g08640D	A08	8418881	8420433	8390189
BnaA08g08650D	A08	8420486	8420620	8390189
BnaA08g08660D	A08	8421739	8426605	8390189
BnaA08g08670D	A08	8467991	8468924	8390189
BnaA08g08680D	A08	8479373	8480061	8390189
BnaA08g08690D	A08	8480393	8480575	8390189
BnaA08g08700D	A08	8490219	8490542	8584886
BnaA08g08710D	A08	8493809	8497928	8584886
BnaA08g08720D	A08	8498524	8500465	8584886
BnaA08g08730D	A08	8504023	8504361	8584886
BnaA08g08740D	A08	8507426	8507761	8584886
BnaA08g08750D	A08	8508262	8508934	8584886
BnaA08g08760D	A08	8521019	8522080	8584886
BnaA08g08770D	A08	8527269	8527913	8584886
BnaA08g08780D	A08	8535860	8536702	8584886
BnaA08g08790D	A08	8539255	8541889	8584886
BnaA08g08800D	A08	8549416	8549718	8584886
BnaA08g08810D	A08	8553505	8553744	8584886
BnaA08g08820D	A08	8577054	8579422	8584886
BnaA08g08830D	A08	8581541	8581675	8584886
BnaA08g08840D	A08	8581746	8583586	8584886
BnaA08g08850D	A08	8588827	8591995	8584886
BnaA08g08860D	A08	8600742	8603866	8584886
BnaA08g08870D	A08	8609313	8611271	8584886
BnaA08g08880D	A08	8612502	8613369	8584886
BnaA08g08890D	A08	8613719	8614952	8584886
BnaA08g08900D	A08	8624590	8625171	8584886
BnaA08g08910D	A08	8647050	8653178	8584886
BnaA08g08920D	A08	8653277	8655982	8584886
BnaA08g08930D	A08	8661817	8663347	8584886
BnaA08g08940D	A08	8674028	8675413	8584886
BnaA08g08950D	A08	8681198	8684776	8584886
BnaA08g09490D	A08	9073005	9073559	9171259
BnaA08g09500D	A08	9082448	9082880	9171259
BnaA08g09510D	A08	9087020	9088618	9171259
BnaA08g09520D	A08	9101753	9103527	9171259
BnaA08g09530D	A08	9105278	9105637	9171259
BnaA08g09540D	A08	9105703	9106371	9171259
BnaA08g09550D	A08	9109362	9117081	9171259
BnaA08g09560D	A08	9118333	9120819	9171259
BnaA08g09570D	A08	9131616	9137591	9171259
BnaA08g09580D	A08	9144386	9144976	9171259
BnaA08g09590D	A08	9147793	9149798	9171259
BnaA08g09600D	A08	9154788	9154889	9171259
BnaA08g09610D	A08	9156869	9157075	9171259
BnaA08g09620D	A08	9157402	9161987	9171259
BnaA08g09740D	A08	9227089	9228305	9312398
BnaA08g09750D	A08	9236422	9237702	9312398
BnaA08g09760D	A08	9241334	9244659	9312398
BnaA08g09770D	A08	9253480	9254487	9312398
BnaA08g09780D	A08	9272145	9272812	9312398
BnaA08g09790D	A08	9273544	9276065	9312398
BnaA08g09800D	A08	9284713	9286564	9312398
BnaA08g09810D	A08	9287825	9291148	9312398
BnaA08g09820D	A08	9293474	9294991	9312398
BnaA08g09830D	A08	9295271	9296428	9312398
BnaA08g09840D	A08	9296750	9304392	9312398
BnaA08g09850D	A08	9304443	9306379	9312398
BnaA08g09860D	A08	9308891	9313628	9312398
BnaA08g09870D	A08	9314031	9314904	9312398
BnaA08g09880D	A08	9315736	9316500	9312398
BnaA08g09890D	A08	9320803	9321036	9312398
BnaA08g09900D	A08	9324687	9324920	9312398
BnaA08g09910D	A08	9332856	9334225	9312398
BnaA08g09920D	A08	9343288	9344079	9312398
BnaA08g09930D	A08	9347111	9348357	9312398
BnaA08g09940D	A08	9352503	9352649	9312398
BnaA08g09950D	A08	9352797	9353180	9312398
BnaA08g09960D	A08	9358239	9359560	9312398
BnaA08g09970D	A08	9363569	9365405	9312398
BnaA08g09980D	A08	9366531	9371746	9312398
BnaA08g09990D	A08	9372442	9374898	9312398
BnaA08g10000D	A08	9375713	9381157	9312398
BnaA08g10010D	A08	9392627	9398711	9312398
BnaA08g10020D	A08	9405874	9407292	9312398
BnaA08g10030D	A08	9407474	9409308	9312398
BnaA08g10260D	A08	9539762	9541088	9639695
BnaA08g10270D	A08	9543477	9544458	9639695
BnaA08g10280D	A08	9546639	9547761	9639695
BnaA08g10290D	A08	9551759	9553269	9639695
BnaA08g10300D	A08	9560541	9562224	9639695
BnaA08g10310D	A08	9566297	9566473	9639695
BnaA08g10320D	A08	9569629	9569815	9639695
BnaA08g10330D	A08	9585420	9585773	9639695
BnaA08g10340D	A08	9592999	9598239	9639695
BnaA08g10350D	A08	9631988	9632764	9639695
BnaA08g10360D	A08	9644587	9645066	9639695
BnaA08g10370D	A08	9648892	9651162	9639695
BnaA08g10380D	A08	9654342	9655231	9639695
BnaA08g10390D	A08	9656142	9656372	9639695
BnaA08g10400D	A08	9656455	9659125	9639695
BnaA08g10410D	A08	9663620	9666169	9639695
BnaA08g10420D	A08	9673573	9674812	9639695
BnaA08g10430D	A08	9685696	9687270	9639695
BnaA08g10440D	A08	9688947	9690137	9639695
BnaA08g10450D	A08	9690266	9698226	9639695
BnaA08g10460D	A08	9698324	9700130	9639695
BnaA08g10470D	A08	9717100	9719791	9639695
BnaA08g10480D	A08	9726306	9728016	9639695
BnaA08g10490D	A08	9729954	9733651	9639695
BnaA08g10500D	A08	9733751	9733819	9639695
BnaA08g10510D	A08	9734178	9735518	9639695
BnaA08g10880D	A08	10048796	10049249	10146770
BnaA08g10890D	A08	10051468	10052766	10146770
BnaA08g10900D	A08	10073465	10074696	10146770
BnaA08g10910D	A08	10075949	10076488	10146770
BnaA08g10920D	A08	10078176	10079322	10146770
BnaA08g10930D	A08	10081089	10082705	10146770
BnaA08g10940D	A08	10087680	10090070	10146770
BnaA08g10950D	A08	10091179	10093164	10146770
BnaA08g10960D	A08	10095931	10097230	10146770
BnaA08g10970D	A08	10111960	10112283	10146770
BnaA08g10980D	A08	10125359	10126615	10146770
BnaA08g10990D	A08	10129558	10131636	10146770
BnaA08g11000D	A08	10133598	10134659	10146770
BnaA08g11010D	A08	10135260	10135820	10146770
BnaA08g11020D	A08	10137125	10138692	10146770
BnaA08g11030D	A08	10140089	10141224	10146770
BnaA08g11040D	A08	10144679	10146299	10146770
BnaA08g11050D	A08	10146816	10149400	10146770
BnaA08g11060D	A08	10149585	10152879	10146770
BnaA08g11070D	A08	10156083	10157040	10146770
BnaA08g11080D	A08	10163422	10164047	10146770
BnaA08g11090D	A08	10169140	10172487	10146770
BnaA08g11100D	A08	10174660	10174863	10146770
BnaA08g11110D	A08	10174980	10176082	10146770
BnaA08g11120D	A08	10182764	10183974	10146770
BnaA08g11130D	A08	10187701	10189221	10146770
BnaA08g11140D	A08	10193789	10195213	10146770
BnaA08g11150D	A08	10197868	10200613	10146770
BnaA08g11160D	A08	10200977	10203212	10146770
BnaA08g11170D	A08	10203309	10208410	10146770
BnaA08g11180D	A08	10218438	10221136	10146770
BnaA08g11190D	A08	10221643	10225955	10146770
BnaA08g11200D	A08	10228054	10228235	10146770
BnaA08g11210D	A08	10228879	10229259	10146770
BnaA08g11220D	A08	10232887	10233918	10146770
BnaA08g11230D	A08	10239650	10243308	10146770
BnaA08g11240D	A08	10245005	10246474	10146770
BnaA08g11250D	A08	10250358	10252838	10180037
BnaA08g11260D	A08	10252890	10253448	10180037
BnaA08g11270D	A08	10260985	10263475	10180037
BnaA08g11280D	A08	10269875	10270094	10180037
BnaA08g11290D	A08	10270234	10270961	10180037
BnaA08g11300D	A08	10282679	10283425	10337576
BnaA08g11310D	A08	10284057	10284697	10337576
BnaA08g11320D	A08	10296385	10298687	10337576
BnaA08g11330D	A08	10299103	10300125	10337576
BnaA08g11340D	A08	10300929	10304240	10337576
BnaA08g11350D	A08	10313999	10315895	10406725
BnaA08g11360D	A08	10316456	10318532	10406725
BnaA08g11370D	A08	10321335	10323048	10406725
BnaA08g11380D	A08	10324447	10325898	10406725
BnaA08g11390D	A08	10334357	10336117	10406725
BnaA08g11400D	A08	10343153	10344389	10406725
BnaA08g11410D	A08	10356952	10359362	10406725
BnaA08g11420D	A08	10363585	10366312	10406725
BnaA08g11430D	A08	10375895	10378907	10406725
BnaA08g11440D	A08	10385625	10391818	10406725
BnaA08g11450D	A08	10407278	10410867	10406725
BnaA08g11460D	A08	10431945	10432695	10406725
BnaA08g11470D	A08	10435175	10438144	10406725
BnaA08g11480D	A08	10438239	10440118	10406725
BnaA08g11490D	A08	10440631	10445980	10406725
BnaA08g11500D	A08	10446420	10450421	10406725
BnaA08g11510D	A08	10453214	10453929	10406725
BnaA08g11520D	A08	10454865	10456250	10406725
BnaA08g11530D	A08	10456907	10458307	10406725
BnaA08g11540D	A08	10459885	10464342	10406725
BnaA08g11550D	A08	10464429	10464485	10406725
BnaA08g11560D	A08	10466979	10467411	10406725
BnaA08g11570D	A08	10472169	10475063	10406725
BnaA08g11580D	A08	10479377	10480929	10406725
BnaA08g11590D	A08	10485307	10487170	10406725
BnaA08g11600D	A08	10487609	10488598	10406725
BnaA08g11610D	A08	10488867	10492136	10406725
BnaA08g11620D	A08	10493159	10496370	10406725
BnaA08g11630D	A08	10504390	10505175	10406725
BnaA08g11640D	A08	10507282	10508723	10433764
BnaA08g11650D	A08	10512857	10515956	10433764
BnaA08g11660D	A08	10516712	10517813	10433764
BnaA08g11670D	A08	10525017	10527951	10433764
BnaA08g11680D	A08	10529573	10530337	10433764
BnaA08g11690D	A08	10531354	10533031	10433764
BnaA08g11700D	A08	10533746	10535728	10442011
BnaA08g11710D	A08	10541388	10541709	10442011
BnaA08g11720D	A08	10554293	10554584	10461215
BnaA08g11730D	A08	10556202	10556765	10461215
BnaA08g11740D	A08	10557004	10558887	10461215
BnaA08g11750D	A08	10562205	10564256	10471805
BnaA08g11760D	A08	10564810	10565164	10471805
BnaA08g11770D	A08	10571726	10575267	10481532
BnaA08g11780D	A08	10576574	10578395	10481532
BnaA08g11790D	A08	10588738	10592405	10495971
BnaA08g11800D	A08	10593478	10596060	10507743
BnaA08g11810D	A08	10599612	10600625	10507743
BnaA08g11820D	A08	10610916	10616064	10582811
BnaA08g11830D	A08	10620214	10620561	10582811
BnaA08g11840D	A08	10622230	10625558	10582811
BnaA08g11850D	A08	10626618	10628232	10582811
BnaA08g11860D	A08	10628474	10636559	10582811
BnaA08g11870D	A08	10640495	10647960	10582811
BnaA08g11880D	A08	10648156	10652929	10582811
BnaA08g11890D	A08	10653537	10656491	10582811
BnaA08g11900D	A08	10659011	10659622	10582811
BnaA08g11910D	A08	10660340	10664558	10582811
BnaA08g11920D	A08	10666707	10666745	10582811
BnaA08g11930D	A08	10666833	10669633	10582811
BnaA08g12020D	A08	10775518	10777968	10870473
BnaA08g12030D	A08	10781294	10785581	10870473
BnaA08g12040D	A08	10786742	10789057	10870473
BnaA08g12050D	A08	10789141	10793453	10870473
BnaA08g12060D	A08	10815363	10818272	10870473
BnaA08g12070D	A08	10819567	10831638	10870473
BnaA08g12080D	A08	10832736	10834849	10870473
BnaA08g12090D	A08	10834925	10835875	10870473
BnaA08g12100D	A08	10838993	10839731	10870473
BnaA08g12110D	A08	10839833	10840177	10870473
BnaA08g12120D	A08	10849249	10851208	10870473
BnaA08g12130D	A08	10851994	10854175	10870473
BnaA08g12140D	A08	10858755	10861320	10870473
BnaA08g12150D	A08	10861643	10866937	10870473
BnaA08g12160D	A08	10875059	10876878	10870473
BnaA08g12170D	A08	10883521	10885352	10870473
BnaA08g12180D	A08	10885419	10888688	10870473
BnaA08g12190D	A08	10888963	10890006	10870473
BnaA08g12200D	A08	10891849	10893723	10870473
BnaA08g12210D	A08	10894976	10896188	10870473
BnaA08g12220D	A08	10904672	10906253	10870473
BnaA08g12230D	A08	10911550	10912032	10870473
BnaA08g12240D	A08	10912314	10915353	10870473
BnaA08g12250D	A08	10924226	10927059	10870473
BnaA08g12260D	A08	10952026	10955342	10870473
BnaA08g12270D	A08	10956657	10958923	10870473
BnaA08g12280D	A08	10961458	10962535	10870473
BnaA08g12290D	A08	10964514	10965721	10870473
BnaA08g12300D	A08	10967540	10969834	10870473
BnaA08g12310D	A08	10972991	10975347	10889000
BnaA08g12320D	A08	10989541	10990518	10958311
BnaA08g12330D	A08	10991125	10991924	10958311
BnaA08g12340D	A08	10992517	10992819	10958311
BnaA08g12350D	A08	10994361	10997455	10958311
BnaA08g12360D	A08	11040125	11043051	10958311
BnaA08g12370D	A08	11043381	11046227	10958311
BnaA08g12380D	A08	11047279	11048979	10958311
BnaA08g12390D	A08	11049522	11051538	10958311
BnaA08g12400D	A08	11051887	11055397	10958311
BnaA08g12410D	A08	11057534	11059141	11136986
BnaA08g12420D	A08	11063133	11064807	11158505
BnaA08g12430D	A08	11073847	11075880	11158505
BnaA08g12440D	A08	11078506	11079297	11158505
BnaA08g12450D	A08	11085924	11089500	11158505
BnaA08g12460D	A08	11092919	11094323	11158505
BnaA08g12470D	A08	11094478	11095884	11158505
BnaA08g12480D	A08	11096753	11100468	11158505
BnaA08g12490D	A08	11101175	11102943	11158505
BnaA08g12500D	A08	11103581	11105222	11158505
BnaA08g12510D	A08	11108221	11110264	11158505
BnaA08g12520D	A08	11111516	11111890	11158505
BnaA08g12530D	A08	11116014	11116847	11158505
BnaA08g12540D	A08	11117048	11121618	11158505
BnaA08g12550D	A08	11123383	11125609	11158505
BnaA08g12560D	A08	11129579	11130052	11158505
BnaA08g12570D	A08	11130469	11131197	11158505
BnaA08g12580D	A08	11131443	11132617	11158505
BnaA08g12590D	A08	11136232	11138074	11158505
BnaA08g12600D	A08	11144949	11147124	11158505
BnaA08g12610D	A08	11147865	11149512	11158505
BnaA08g12620D	A08	11149858	11152262	11158505
BnaA08g12630D	A08	11152448	11159211	11158505
BnaA08g12640D	A08	11161724	11163526	11158505
BnaA08g12650D	A08	11164155	11166271	11158505
BnaA08g12660D	A08	11166755	11167877	11158505
BnaA08g12670D	A08	11169529	11170730	11158505
BnaA08g12680D	A08	11172495	11174208	11158505
BnaA08g12690D	A08	11215869	11220576	11158505
BnaA08g12700D	A08	11221039	11223070	11158505
BnaA08g12710D	A08	11223887	11225210	11158505
BnaA08g12720D	A08	11225540	11226954	11158505
BnaA08g12730D	A08	11230924	11232717	11158505
BnaA08g12740D	A08	11232789	11234611	11158505
BnaA08g12750D	A08	11234892	11236268	11158505
BnaA08g12760D	A08	11250023	11250379	11158505
BnaA09g03260D	A09	1659022	1660395	1752479
BnaA09g03270D	A09	1664594	1667049	1752479
BnaA09g03280D	A09	1668809	1669564	1752479
BnaA09g03290D	A09	1672272	1675186	1752479
BnaA09g03300D	A09	1683978	1685826	1752479
BnaA09g03310D	A09	1686252	1690907	1752479
BnaA09g03320D	A09	1706252	1706580	1752479
BnaA09g03330D	A09	1709378	1709797	1752479
BnaA09g03340D	A09	1711821	1713005	1752479
BnaA09g03350D	A09	1724199	1730157	1752479
BnaA09g03360D	A09	1734836	1735496	1752479
BnaA09g03370D	A09	1737020	1739027	1752479
BnaA09g03380D	A09	1747342	1750404	1752479
BnaA09g03390D	A09	1751646	1752269	1752479
BnaA09g03400D	A09	1753207	1753882	1752479
BnaA09g03410D	A09	1754183	1757107	1752479
BnaA09g03420D	A09	1757169	1757747	1752479
BnaA09g03430D	A09	1767329	1770414	1752479
BnaA09g03440D	A09	1771185	1771667	1752479
BnaA09g03450D	A09	1772293	1774326	1752479
BnaA09g03460D	A09	1774389	1774793	1752479
BnaA09g03470D	A09	1776543	1777782	1752479
BnaA09g03480D	A09	1779370	1780288	1752479
BnaA09g03490D	A09	1780931	1783480	1752479
BnaA09g03500D	A09	1784834	1785463	1752479
BnaA09g03510D	A09	1786650	1789971	1752479
BnaA09g03520D	A09	1790282	1792995	1752479
BnaA09g03530D	A09	1793765	1796709	1752479
BnaA09g03540D	A09	1797716	1800204	1752479
BnaA09g03550D	A09	1805215	1807640	1752479
BnaA09g03560D	A09	1808901	1811399	1752479
BnaA09g03570D	A09	1811524	1812974	1752479
BnaA09g03580D	A09	1813221	1814143	1752479
BnaA09g03590D	A09	1815016	1817812	1752479
BnaA09g03600D	A09	1818990	1823401	1752479
BnaA09g03610D	A09	1823513	1824394	1752479
BnaA09g03620D	A09	1824459	1827086	1752479
BnaA09g03630D	A09	1830150	1833951	1752479
BnaA09g03640D	A09	1835880	1839737	1752479
BnaA09g03650D	A09	1840887	1842537	1752479
BnaA09g03660D	A09	1842596	1843940	1752479
BnaA09g03670D	A09	1844936	1848703	1752479
BnaA09g03680D	A09	1849348	1851644	1752479
BnaA09g04970D	A09	2446829	2448987	2539185
BnaA09g04980D	A09	2452882	2456963	2539185
BnaA09g04990D	A09	2459629	2462873	2539185
BnaA09g05000D	A09	2464948	2466463	2539185
BnaA09g05010D	A09	2466672	2467800	2539185
BnaA09g05020D	A09	2468247	2470518	2539185
BnaA09g05030D	A09	2473161	2473366	2539185
BnaA09g05040D	A09	2473612	2474875	2539185
BnaA09g05050D	A09	2477135	2478513	2539185
BnaA09g05060D	A09	2482449	2484172	2539185
BnaA09g05070D	A09	2498810	2499076	2539185
BnaA09g05080D	A09	2500906	2502092	2539185
BnaA09g05090D	A09	2503228	2504116	2539185
BnaA09g05100D	A09	2504246	2508353	2539185
BnaA09g05110D	A09	2508570	2509769	2539185
BnaA09g05120D	A09	2510047	2514064	2539185
BnaA09g05130D	A09	2514968	2517786	2539185
BnaA09g05140D	A09	2518824	2519997	2539185
BnaA09g05150D	A09	2523406	2524471	2539185
BnaA09g05160D	A09	2526774	2529791	2539185
BnaA09g05170D	A09	2536860	2537975	2539185
BnaA09g05180D	A09	2542493	2543173	2539185
BnaA09g05190D	A09	2551570	2553626	2539185
BnaA09g05200D	A09	2555849	2562821	2539185
BnaA09g05210D	A09	2562921	2566371	2539185
BnaA09g05220D	A09	2568165	2570680	2539185
BnaA09g05230D	A09	2570788	2573928	2539185
BnaA09g05240D	A09	2574479	2576106	2539185
BnaA09g05250D	A09	2576344	2578311	2539185
BnaA09g05260D	A09	2578711	2580234	2539185
BnaA09g05270D	A09	2581131	2582138	2539185
BnaA09g05280D	A09	2582663	2591372	2539185
BnaA09g05290D	A09	2599094	2599474	2539185
BnaA09g05300D	A09	2600161	2600529	2539185
BnaA09g05310D	A09	2602992	2604669	2539185
BnaA09g05320D	A09	2604900	2606387	2539185
BnaA09g05330D	A09	2606491	2606651	2539185
BnaA09g05340D	A09	2613090	2613382	2539185
BnaA09g05350D	A09	2616024	2618363	2539185
BnaA09g05360D	A09	2621627	2622265	2539185
BnaA09g05370D	A09	2624696	2626200	2539185
BnaA09g05380D	A09	2627359	2631215	2539185
BnaA09g05390D	A09	2631360	2632557	2539185
BnaA09g05400D	A09	2634978	2636838	2539185
BnaA10g14370D	A10	11435086	11438436	11534150
BnaA10g14380D	A10	11451668	11453049	11534150
BnaA10g14390D	A10	11453297	11457210	11534150
BnaA10g14400D	A10	11457809	11459010	11534150
BnaA10g14410D	A10	11459101	11464015	11534150
BnaA10g14420D	A10	11464330	11466701	11534150
BnaA10g14430D	A10	11475965	11480991	11534150
BnaA10g14440D	A10	11481378	11486279	11534150
BnaA10g14450D	A10	11492941	11497567	11534150
BnaA10g14460D	A10	11502987	11504764	11534150
BnaA10g14470D	A10	11504970	11506502	11534150
BnaA10g14480D	A10	11511231	11515435	11534150
BnaA10g14490D	A10	11520482	11528759	11534150
BnaA10g14500D	A10	11532238	11534662	11534150
BnaA10g14510D	A10	11537098	11540414	11534150
BnaA10g14520D	A10	11541988	11543236	11534150
BnaA10g14530D	A10	11545621	11548962	11534150
BnaA10g14540D	A10	11549050	11550093	11534150
BnaA10g14550D	A10	11550298	11552434	11534150
BnaA10g14560D	A10	11553381	11558364	11534150
BnaA10g14570D	A10	11558796	11561127	11534150
BnaA10g14580D	A10	11561300	11565380	11534150
BnaA10g14590D	A10	11565627	11566598	11534150
BnaA10g14600D	A10	11566879	11575003	11534150
BnaA10g14610D	A10	11584781	11588210	11534150
BnaA10g14620D	A10	11593984	11598652	11534150
BnaA10g14630D	A10	11600967	11602298	11534150
BnaA10g14640D	A10	11602975	11603964	11534150
BnaA10g14650D	A10	11605068	11607620	11534150
BnaA10g14660D	A10	11620803	11622272	11534150
BnaA10g14670D	A10	11622616	11625719	11534150
BnaA10g14680D	A10	11627431	11628138	11534150
BnaA10g14690D	A10	11631742	11633818	11534150
BnaA10g21290D	A10	14689404	14691107	14591650
BnaC02g29460D	C02	29961614	29962383	30041183
BnaC02g29470D	C02	29986183	29987711	30041183
BnaC02g29480D	C02	29989310	29990072	30041183
BnaC03g03240D	C03	1566346	1571131	1664875
BnaC03g03250D	C03	1571661	1578214	1664875
BnaC03g03260D	C03	1579828	1581254	1664875
BnaC03g03270D	C03	1586763	1588148	1664875
BnaC03g03280D	C03	1590414	1591863	1664875
BnaC03g03290D	C03	1592036	1593142	1664875
BnaC03g03300D	C03	1593216	1595382	1664875
BnaC03g03310D	C03	1598088	1598771	1664875
BnaC03g03320D	C03	1599740	1601853	1664875
BnaC03g03330D	C03	1603238	1607209	1664875
BnaC03g03340D	C03	1608565	1611490	1664875
BnaC03g03350D	C03	1612761	1613512	1664875
BnaC03g03360D	C03	1613621	1614067	1664875
BnaC03g03370D	C03	1618080	1619244	1664875
BnaC03g03380D	C03	1626231	1626698	1664875
BnaC03g03390D	C03	1628943	1632594	1664875
BnaC03g03400D	C03	1663008	1664826	1664875
BnaC03g03410D	C03	1669128	1671384	1664875
BnaC03g03420D	C03	1678500	1679393	1664875
BnaC03g03430D	C03	1683587	1687524	1664875
BnaC03g03440D	C03	1687589	1690133	1664875
BnaC03g03450D	C03	1690492	1691455	1664875
BnaC03g03460D	C03	1691979	1694092	1664875
BnaC03g03470D	C03	1703028	1704641	1664875
BnaC03g03480D	C03	1706603	1707631	1664875
BnaC03g03490D	C03	1708430	1709751	1664875
BnaC03g03500D	C03	1710052	1711864	1664875
BnaC03g03510D	C03	1712807	1713415	1664875
BnaC03g03520D	C03	1714809	1717419	1664875
BnaC03g03530D	C03	1718220	1720843	1664875
BnaC03g03540D	C03	1723586	1723798	1664875
BnaC03g03550D	C03	1725437	1730201	1664875
BnaC03g03560D	C03	1730402	1732111	1664875
BnaC03g03570D	C03	1733461	1734242	1664875
BnaC03g03580D	C03	1734638	1737388	1664875
BnaC03g03590D	C03	1738477	1739725	1664875
BnaC03g03600D	C03	1739779	1744459	1664875
BnaC03g03610D	C03	1753451	1755037	1664875
BnaC03g03620D	C03	1755186	1760390	1664875
BnaC03g03630D	C03	1762096	1763815	1664875
BnaC03g03640D	C03	1763871	1764401	1664875
BnaC03g64820D	C03	54236819	54238350	54305256
BnaC03g64830D	C03	54238412	54241847	54305256
BnaC03g64840D	C03	54247371	54250900	54305256
BnaC03g64850D	C03	54250982	54253435	54305256
BnaC03g64860D	C03	54259019	54260520	54305256
BnaC03g64870D	C03	54262352	54264096	54305256
BnaC03g64880D	C03	54264855	54266063	54305256
BnaC03g64890D	C03	54290546	54292404	54305256
BnaC03g64900D	C03	54292961	54294696	54305256
BnaC03g64910D	C03	54295076	54296603	54305256
BnaC03g64920D	C03	54297345	54298238	54305256
BnaC03g64930D	C03	54321582	54322780	54305256
BnaC03g64940D	C03	54326425	54326730	54305256
BnaC03g64950D	C03	54327625	54327941	54305256
BnaC03g64960D	C03	54338960	54353497	54305256
BnaC03g64970D	C03	54362542	54364970	54305256
BnaC03g64980D	C03	54365665	54372612	54305256
BnaC03g65600D	C03	55345761	55347334	55442089
BnaC03g65610D	C03	55352973	55353216	55442089
BnaC03g65620D	C03	55353381	55355270	55442089
BnaC03g65630D	C03	55364550	55364943	55442089
BnaC03g65640D	C03	55367386	55367779	55442089
BnaC03g65650D	C03	55369177	55369632	55442089
BnaC03g65660D	C03	55386895	55389374	55442089
BnaC03g65670D	C03	55389531	55391642	55442089
BnaC03g65680D	C03	55397536	55399515	55442089
BnaC03g65690D	C03	55402268	55403738	55442089
BnaC03g65700D	C03	55411719	55412941	55442089
BnaC03g65710D	C03	55418185	55421180	55442089
BnaC03g65720D	C03	55423195	55426409	55442089
BnaC03g65730D	C03	55426564	55428053	55442089
BnaC03g65740D	C03	55428598	55430077	55442089
BnaC03g65750D	C03	55431994	55432185	55442089
BnaC03g65760D	C03	55441296	55441817	55442089
BnaC03g65770D	C03	55447355	55447642	55442089
BnaC03g65780D	C03	55559629	55561037	55522791
BnaC03g65790D	C03	55561163	55563159	55522791
BnaC03g65800D	C03	55563337	55564689	55522791
BnaC03g65810D	C03	55572015	55574078	55522791
BnaC03g65820D	C03	55575800	55577582	55522791
BnaC03g65830D	C03	55581319	55582405	55522791
BnaC03g65840D	C03	55587540	55588034	55522791
BnaC03g65850D	C03	55592400	55592832	55522791
BnaC03g65860D	C03	55595602	55596684	55522791
BnaC03g65870D	C03	55597339	55597922	55522791
BnaC03g65880D	C03	55598331	55599955	55522791
BnaC03g65890D	C03	55609233	55610917	55522791
BnaC03g65900D	C03	55615317	55618012	55522791
BnaC03g65910D	C03	55618187	55621469	55522791
BnaC03g65920D	C03	55628217	55629181	55618985
BnaC03g65930D	C03	55649694	55650319	55618985
BnaC03g65940D	C03	55658121	55661476	55618985
BnaC03g65950D	C03	55667792	55667995	55618985
BnaC03g65960D	C03	55668131	55669211	55618985
BnaC03g65970D	C03	55673438	55674632	55618985
BnaC03g65980D	C03	55684352	55685779	55618985
BnaC03g65990D	C03	55725220	55725540	55697602
BnaC03g66000D	C03	55726542	55726775	55697602
BnaC03g66010D	C03	55737168	55743363	55697602
BnaC03g66020D	C03	55761465	55764706	55697602
BnaC03g66030D	C03	55804917	55805159	55712102
BnaC03g66040D	C03	55810262	55811686	55712102
BnaC03g66050D	C03	55820393	55822991	55738474
BnaC03g66060D	C03	55828138	55828658	55738474
BnaC03g66070D	C03	55828727	55828941	55738474
BnaC03g66080D	C03	55830701	55832978	55738474
BnaC03g66090D	C03	55833030	55838204	55738474
BnaC03g66100D	C03	55843223	55847150	55851909
BnaC03g66110D	C03	55855022	55859332	55851909
BnaC03g66120D	C03	55873689	55874069	55851909
BnaC03g66130D	C03	55875041	55875343	55851909
BnaC03g66140D	C03	55883766	55884781	55851909
BnaC03g66150D	C03	55911948	55912304	55851909
BnaC03g66160D	C03	55915389	55917797	55851909
BnaC03g66170D	C03	55919524	55920993	55851909
BnaC03g66180D	C03	55933083	55933342	55851909
BnaC03g66190D	C03	55934211	55937146	55851909
BnaC03g66200D	C03	55938725	55938949	55851909
BnaC03g66210D	C03	55945382	55947071	55851909
BnaC03g66220D	C03	55970231	55970756	55917116
BnaC03g66230D	C03	55987621	55987782	55917116
BnaC03g66240D	C03	56016267	56016562	55917116
BnaC03g66250D	C03	56019424	56022803	55936047
BnaC03g66260D	C03	56025665	56026351	55936047
BnaC03g66540D	C03	56286342	56286863	56377361
BnaC03g66550D	C03	56289007	56292424	56377361
BnaC03g66560D	C03	56299966	56300934	56377361
BnaC03g66570D	C03	56307785	56308645	56377361
BnaC03g66580D	C03	56310051	56312289	56377361
BnaC03g66590D	C03	56314066	56317218	56377361
BnaC03g66600D	C03	56328601	56328976	56377361
BnaC03g66610D	C03	56333539	56334660	56377361
BnaC03g66620D	C03	56334754	56335472	56377361
BnaC03g66630D	C03	56335724	56337211	56377361
BnaC03g66640D	C03	56339625	56340124	56377361
BnaC03g66650D	C03	56344467	56345096	56377361
BnaC03g66660D	C03	56345235	56345975	56377361
BnaC03g66670D	C03	56370676	56373896	56377361
BnaC03g66680D	C03	56373991	56375617	56377361
BnaC03g66690D	C03	56391711	56392303	56377361
BnaC03g66700D	C03	56392356	56393165	56377361
BnaC03g66710D	C03	56395509	56397109	56377361
BnaC03g66720D	C03	56397385	56403687	56377361
BnaC03g66730D	C03	56406473	56411355	56377361
BnaC03g66740D	C03	56414681	56419660	56377361
BnaC03g66750D	C03	56420006	56422972	56377361
BnaC03g66760D	C03	56423996	56424586	56377361
BnaC03g66770D	C03	56426728	56431097	56377361
BnaC03g66780D	C03	56440214	56443845	56377361
BnaC03g66790D	C03	56464013	56465264	56377361
BnaC03g66800D	C03	56476707	56476924	56377361
BnaC03g66910D	C03	56614814	56617049	56690589
BnaC03g66920D	C03	56621820	56626324	56690589
BnaC03g66930D	C03	56632138	56634324	56690589
BnaC03g66940D	C03	56634447	56646539	56690589
BnaC03g66950D	C03	56647100	56648945	56690589
BnaC03g66960D	C03	56661560	56662082	56690589
BnaC03g66970D	C03	56663200	56664159	56690589
BnaC03g66980D	C03	56664260	56664760	56690589
BnaC03g66990D	C03	56682027	56684161	56690589
BnaC03g67000D	C03	56684954	56693160	56690589
BnaC03g67010D	C03	56693256	56697360	56690589
BnaC03g67020D	C03	56699101	56699505	56690589
BnaC03g67030D	C03	56699690	56699948	56690589
BnaC03g67040D	C03	56700044	56702414	56690589
BnaC03g67050D	C03	56705712	56706978	56690589
BnaC03g67060D	C03	56710231	56710523	56690589
BnaC03g67070D	C03	56724723	56725801	56690589
BnaC03g67080D	C03	56725968	56727443	56690589
BnaC03g67090D	C03	56729086	56730655	56690589
BnaC03g67100D	C03	56730721	56731683	56690589
BnaC03g67110D	C03	56731866	56734042	56690589
BnaC03g67120D	C03	56739885	56742305	56690589
BnaC03g67130D	C03	56742713	56747911	56690589
BnaC03g67140D	C03	56755659	56757716	56690589
BnaC03g67150D	C03	56758285	56761557	56690589
BnaC03g67160D	C03	56761718	56763262	56690589
BnaC03g67170D	C03	56766723	56769415	56690589
BnaC03g67180D	C03	56770702	56770767	56690589
BnaC03g67190D	C03	56771034	56773149	56690589
BnaC03g67200D	C03	56773938	56775003	56690589
BnaC03g67210D	C03	56783874	56786164	56690589
BnaC07g01230D	C07	1894658	1895509	1978948
BnaC07g01240D	C07	1900032	1901119	1978948
BnaC07g01250D	C07	1902270	1904445	1978948
BnaC07g01260D	C07	1914514	1914654	1978948
BnaC07g01270D	C07	1918125	1918265	1978948
BnaC07g01280D	C07	1924743	1924883	1978948
BnaC07g01290D	C07	1942304	1942948	1978948
BnaC07g01300D	C07	1943131	1944079	1978948
BnaC07g01310D	C07	1952089	1952386	1978948
BnaC07g01320D	C07	1959213	1959691	1978948
BnaC07g01330D	C07	1959763	1960751	1978948
BnaC07g01340D	C07	1960955	1961011	1978948
BnaC07g01350D	C07	1961090	1961589	1978948
BnaC07g01360D	C07	1967656	1969372	1978948
BnaC07g01370D	C07	1970893	1971168	1978948
BnaC07g01380D	C07	2007698	2009846	1978948
BnaC07g01390D	C07	2065854	2068431	1978948
BnaC07g01400D	C07	2069663	2070253	1978948
BnaC07g01410D	C07	2072066	2073273	1978948
BnaC07g04200D	C07	6175211	6175926	6271446
BnaC07g04210D	C07	6201770	6204019	6271446
BnaC07g04220D	C07	6214130	6216935	6271446
BnaC07g04230D	C07	6217343	6217684	6271446
BnaC07g04240D	C07	6220975	6221941	6271446
BnaC07g04250D	C07	6252546	6254454	6271446
BnaC07g04260D	C07	6254668	6255963	6271446
BnaC07g04270D	C07	6258647	6260338	6271446
BnaC07g04280D	C07	6265032	6267741	6271446
BnaC07g04290D	C07	6275216	6276058	6271446
BnaC07g04300D	C07	6278222	6280288	6271446
BnaC07g04310D	C07	6285187	6285657	6271446
BnaC07g12660D	C07	18309517	18309810	18403416
BnaC07g12670D	C07	18312055	18312297	18403416
BnaC07g12680D	C07	18317560	18318364	18403416
BnaC07g12690D	C07	18320643	18324348	18403416
BnaC07g12700D	C07	18324498	18329784	18403416
BnaC07g12710D	C07	18335172	18339622	18403416
BnaC07g12720D	C07	18358476	18358822	18403416
BnaC07g12730D	C07	18359147	18360311	18403416
BnaC07g12740D	C07	18360712	18362890	18403416
BnaC07g12750D	C07	18362980	18363490	18403416
BnaC07g12760D	C07	18364907	18365813	18403416
BnaC07g12770D	C07	18367695	18369431	18403416
BnaC07g12780D	C07	18369484	18370680	18403416
BnaC07g12790D	C07	18381863	18384593	18403416
BnaC07g12800D	C07	18385620	18387090	18403416
BnaC07g12810D	C07	18390023	18392018	18403416
BnaC07g12820D	C07	18396596	18397587	18403416
BnaC07g12830D	C07	18397874	18400507	18403416
BnaC07g12840D	C07	18400856	18401444	18403416
BnaC07g12850D	C07	18405909	18406267	18403416
BnaC07g12860D	C07	18407097	18409602	18403416
BnaC07g12870D	C07	18412285	18414689	18403416
BnaC07g12880D	C07	18415073	18416757	18403416
BnaC07g12890D	C07	18449530	18450167	18403416
BnaC07g12900D	C07	18450270	18451265	18403416
BnaC07g12910D	C07	18453957	18454455	18403416
BnaC07g12920D	C07	18454583	18455245	18403416
BnaC07g12930D	C07	18465581	18466466	18403416
BnaC07g12940D	C07	18470343	18476452	18403416
BnaC07g12950D	C07	18477095	18478162	18403416
BnaC07g12960D	C07	18484324	18485788	18403416
BnaC07g12970D	C07	18488708	18489854	18403416
BnaC07g12980D	C07	18490248	18490367	18403416
BnaC08g04350D	C08	4746516	4746835	4845350
BnaC08g04360D	C08	4788596	4793963	4845350
BnaC08g04370D	C08	4794024	4794590	4845350
BnaC08g04380D	C08	4799018	4799566	4845350
BnaC08g04390D	C08	4799625	4801282	4845350
BnaC08g04400D	C08	4801795	4802765	4845350
BnaC08g09550D	C08	14379395	14380918	14472595
BnaC08g09560D	C08	14381878	14382614	14472595
BnaC08g09570D	C08	14411474	14412491	14472595
BnaC08g09580D	C08	14412721	14414617	14472595
BnaC08g09590D	C08	14428796	14432387	14472595
BnaC08g09600D	C08	14438270	14438419	14472595
BnaC08g09610D	C08	14440925	14441642	14472595
BnaC08g09620D	C08	14441746	14443275	14472595
BnaC08g09630D	C08	14456812	14457536	14472595
BnaC08g09640D	C08	14475190	14476148	14472595
BnaC08g09650D	C08	14477972	14482578	14472595
BnaC08g09660D	C08	14484004	14484567	14472595
BnaC08g09670D	C08	14490347	14494836	14472595
BnaC08g09680D	C08	14505466	14505765	14472595
BnaC08g09690D	C08	14508400	14509066	14472595
BnaC08g09700D	C08	14509600	14510381	14472595
