# Supplementary material for: Identification of SNP loci and candidate genes related to four important fatty acid composition in Brassica napus using genome wide association study
Source: PLoS One. 2019 Aug 23;14(8):e0221578. doi: 10.1371/journal.pone.0221578 (PMC6707581; doi:10.1371/journal.pone.0221578)
Supplement: S13 Table — (XLSX) [file pone.0221578.s014.xlsx]

## Sheet: Sheet1
Supplemental Table 13 Candidate genes for fatty acid biosythesis and metablism closely linked with SNPs in B. napus based on GO annotation
Gene name	Position	gene_start	gene_end	snp_location	COG_class_annotation	GO_annotation	KEGG_annotation	KOG_class	KOG_class_annotation	Pfam_annotation	Swissprot_annotation	TrEMBL_annotation	nr_annotation	nt_annotation
BnaA08g05250D	A08	5237054	5237746	5233235	--	Cellular Component: extracellular region (GO:0005576);; Cellular Component: anchored component of membrane (GO:0031225);;	--	--	--	--	Classical arabinogalactan protein 9 (Precursor) GN=AGP9 OS=Arabidopsis thaliana (Mouse-ear cress) PE=1 SV=2	BnaA08g05250D protein {ECO:0000313|EMBL:CDY47158.1} OS=Brassica napus (Rape) PE=4 SV=1	BnaA08g05250D [Brassica napus]	PREDICTED: Brassica rapa FAS1 domain-containing protein SELMODRAFT_448915 (LOC103833427), mRNA
BnaA08g05310D	A08	5299011	5299975	5233235	Lipid transport and metabolism	Molecular Function: dodecenoyl-CoA delta-isomerase activity (GO:0004165);; Cellular Component: nucleus (GO:0005634);; Cellular Component: peroxisome (GO:0005777);; Cellular Component: cytosol (GO:0005829);; Biological Process: fatty acid beta-oxidation (GO:0006635);; Molecular Function: carnitine racemase activity (GO:0008809);; Biological Process: toxin catabolic process (GO:0009407);; Biologica…	--	--	--	Enoyl-CoA hydratase/isomerase family	Proline-rich receptor-like protein kinase PERK2 GN=PERK2 OS=Arabidopsis thaliana (Mouse-ear cress) PE=2 SV=3	BnaA08g05310D protein {ECO:0000313|EMBL:CDY47152.1} OS=Brassica napus (Rape) PE=4 SV=1	BnaA08g05310D [Brassica napus]	PREDICTED: Brassica rapa enoyl-CoA hydratase domain-containing protein 3, mitochondrial-like (LOC103833439), mRNA
BnaA08g08120D	A08	8006912	8010592	8025760	Lipid transport and metabolism	Molecular Function: enoyl-CoA hydratase activity (GO:0004300);; Cellular Component: mitochondrion (GO:0005739);; Biological Process: fatty acid metabolic process (GO:0006631);;	--	--	--	Enoyl-CoA hydratase/isomerase family	3-hydroxyacyl-CoA dehydrogenase OS=Brassica napus (Rape) PE=2 SV=2	BnaA08g08120D protein {ECO:0000313|EMBL:CDX76588.1} OS=Brassica napus (Rape) PE=3 SV=1	BnaA08g08120D [Brassica napus]	PREDICTED: Brassica rapa uncharacterized LOC103833984 (LOC103833984), transcript variant X2, mRNA
BnaA08g08380D	A08	8220429	8222194	8268782	Lipid transport and metabolism	Cellular Component: mitochondrion (GO:0005739);; Biological Process: proline transport (GO:0015824);; Biological Process: cellular response to phosphate starvation (GO:0016036);; Biological Process: methylglyoxal catabolic process to D-lactate (GO:0019243);; Biological Process: galactolipid biosynthetic process (GO:0019375);; Biological Process: cellular response to water deprivation (GO:0042631)…	--	[I]	Lipid transport and metabolism	Polyketide cyclase / dehydrase and lipid transport	--	BnaA08g08380D protein {ECO:0000313|EMBL:CDX76562.1} OS=Brassica napus (Rape) PE=4 SV=1	BnaA08g08380D [Brassica napus]	PREDICTED: Brassica rapa coenzyme Q-binding protein COQ10 homolog, mitochondrial-like (LOC103834024), transcript variant X2, mRNA
BnaA08g08440D	A08	8279229	8281146	8268443	--	Molecular Function: DNA binding (GO:0003677);; Molecular Function: chromatin binding (GO:0003682);; Molecular Function: sequence-specific DNA binding transcription factor activity (GO:0003700);; Cellular Component: nucleus (GO:0005634);; Biological Process: regulation of transcription, DNA-templated (GO:0006355);;	K09422|0.0|ath:AT4G17785|MYB39	[K]	Transcription	Myb-like DNA-binding domain;; Myb-like DNA-binding domain	Transcription factor MYB39 GN=dl4925c OS=Arabidopsis thaliana (Mouse-ear cress) PE=2 SV=1	BnaA08g08440D protein {ECO:0000313|EMBL:CDX76556.1} OS=Brassica napus (Rape) PE=4 SV=1	PREDICTED: transcription factor MYB39-like [Brassica rapa]	PREDICTED: Brassica rapa transcription factor MYB39-like (LOC103834032), mRNA
BnaA08g08710D	A08	8493809	8497928	8571653	--	Molecular Function: acetyl-CoA C-acyltransferase activity (GO:0003988);; Molecular Function: inward rectifier potassium channel activity (GO:0005242);; Molecular Function: protein binding (GO:0005515);; Cellular Component: nucleolus (GO:0005730);; Cellular Component: mitochondrion (GO:0005739);; Cellular Component: vacuolar membrane (GO:0005774);; Cellular Component: peroxisome (GO:0005777);; Cel…	--	[PT]	--	Ion transport protein;; Domain of unknown function (DUF3354);; Ion channel;; Cyclic nucleotide-binding domain	Potassium channel KAT2 GN=KAT2 OS=Arabidopsis thaliana (Mouse-ear cress) PE=1 SV=3	BnaA08g08710D protein {ECO:0000313|EMBL:CDX76529.1} OS=Brassica napus (Rape) PE=4 SV=1	BnaA08g08710D [Brassica napus]	PREDICTED: Brassica rapa potassium channel KAT2-like (LOC103834055), mRNA
BnaA08g09510D	A08	9087020	9088618	9171259	Energy production and conversion	Biological Process: respiratory burst involved in defense response (GO:0002679);; Cellular Component: mitochondrion (GO:0005739);; Cellular Component: vacuole (GO:0005773);; Cellular Component: cytosol (GO:0005829);; Cellular Component: plasma membrane (GO:0005886);; Biological Process: protein targeting to membrane (GO:0006612);; Biological Process: membrane fusion (GO:0006944);; Biological Proc…	--	--	--	FAD binding domain;; Berberine and berberine like	Reticuline oxidase-like protein (Precursor) GN=At4g20830 OS=Arabidopsis thaliana (Mouse-ear cress) PE=1 SV=2	BnaA08g09510D protein {ECO:0000313|EMBL:CDX76449.1} OS=Brassica napus (Rape) PE=4 SV=1	BnaA08g09510D [Brassica napus]	PREDICTED: Brassica rapa reticuline oxidase-like protein (LOC103834173), mRNA
BnaA08g09990D	A08	9372442	9374898	9312382	Lipid transport and metabolism	Molecular Function: phosphogluconate dehydrogenase (decarboxylating) activity (GO:0004616);; Cellular Component: mitochondrion (GO:0005739);; Biological Process: pentose-phosphate shunt (GO:0006098);; Biological Process: valine metabolic process (GO:0006573);; Molecular Function: 3-hydroxyisobutyrate dehydrogenase activity (GO:0008442);; Molecular Function: NAD binding (GO:0051287);;	K00020|0.0|ath:AT4G20930|3-hydroxyisobutyrate dehydrogenase, putative	[R]	General function prediction only	NAD binding domain of 6-phosphogluconate dehydrogenase;; NAD-binding of NADP-dependent 3-hydroxyisobutyrate dehydrogenase;; NADP oxidoreductase coenzyme F420-dependent;; D-isomer specific 2-hydroxyacid dehydrogenase, NAD binding domain	Probable 3-hydroxyisobutyrate dehydrogenase, mitochondrial (Precursor) GN=At4g20930 OS=Arabidopsis thaliana (Mouse-ear cress) PE=2 SV=3	3-hydroxyisobutyrate dehydrogenase {ECO:0000256|RuleBase:RU910714} OS=Brassica napus (Rape) PE=3 SV=1	BnaA08g09990D [Brassica napus]	PREDICTED: Brassica rapa probable 3-hydroxyisobutyrate dehydrogenase, mitochondrial (LOC103834215), mRNA
BnaA08g10340D	A08	9592999	9598239	9639695	--	Cellular Component: nucleus (GO:0005634);; Biological Process: signal transduction (GO:0007165);; Molecular Function: oxysterol binding (GO:0008142);; Biological Process: steroid metabolic process (GO:0008202);; Molecular Function: phosphatidylinositol binding (GO:0035091);;	--	[I]	Lipid transport and metabolism	Oxysterol-binding protein;; Pleckstrin homology domain;; PH domain	Oxysterol-binding protein-related protein 2A GN=ORP2A OS=Arabidopsis thaliana (Mouse-ear cress) PE=2 SV=1	BnaA08g10340D protein {ECO:0000313|EMBL:CDX76366.1} OS=Brassica napus (Rape) PE=4 SV=1	BnaA08g10340D [Brassica napus]	PREDICTED: Brassica rapa oxysterol-binding protein-related protein 2A-like (LOC103834252), transcript variant X5, mRNA
BnaA08g11060D	A08	10149585	10152879	10146770	Lipid transport and metabolism	Molecular Function: farnesyl-diphosphate farnesyltransferase activity (GO:0004310);; Cellular Component: endoplasmic reticulum membrane (GO:0005789);; Cellular Component: plasma membrane (GO:0005886);; Biological Process: acetyl-CoA metabolic process (GO:0006084);; Biological Process: polyamine catabolic process (GO:0006598);; Biological Process: phenylpropanoid metabolic process (GO:0009698);; C…	K00801|0.0|ath:AT4G34640|SQS1	[I]	Lipid transport and metabolism	Squalene/phytoene synthase	Squalene synthase GN=SQS1 OS=Arabidopsis thaliana (Mouse-ear cress) PE=1 SV=1	BnaA08g11060D protein {ECO:0000313|EMBL:CDX76294.1} OS=Brassica napus (Rape) PE=4 SV=1	BnaA08g11060D [Brassica napus]	PREDICTED: Brassica rapa squalene synthase-like (LOC103834400), transcript variant X1, mRNA
BnaA08g11090D	A08	10169140	10172487	10146823	--	Cellular Component: mitochondrion (GO:0005739);; Biological Process: transport (GO:0006810);; Molecular Function: phosphatidylinositol transporter activity (GO:0008526);; Biological Process: lateral root development (GO:0048527);; Biological Process: root hair cell tip growth (GO:0048768);;	--	[I]	Lipid transport and metabolism	CRAL/TRIO domain;; CRAL/TRIO, N-terminal domain;; Divergent CRAL/TRIO domain	Phosphatidylinositol/phosphatidylcholine transfer protein SFH1 GN=T4L20.160 OS=Arabidopsis thaliana (Mouse-ear cress) PE=2 SV=1	BnaA08g11090D protein {ECO:0000313|EMBL:CDX76291.1} OS=Brassica napus (Rape) PE=4 SV=1	BnaA08g11090D [Brassica napus]	PREDICTED: Brassica rapa phosphatidylinositol/phosphatidylcholine transfer protein SFH1 (LOC103834405), transcript variant X2, mRNA
BnaA08g11130D	A08	10187701	10189221	10146770	Secondary metabolites biosynthesis, transport and catabolism	Biological Process: fatty acid biosynthetic process (GO:0006633);; Cellular Component: membrane (GO:0016020);; Molecular Function: transferase activity, transferring acyl groups other than amino-acyl groups (GO:0016747);;	--	--	--	FAE1/Type III polyketide synthase-like protein;; 3-Oxoacyl-[acyl-carrier-protein (ACP)] synthase III C terminal;; Chalcone and stilbene synthases, C-terminal domain;; Chalcone and stilbene synthases, N-terminal domain;; 3-Oxoacyl-[acyl-carrier-protein (ACP)] synthase III	3-ketoacyl-CoA synthase 18 GN=T4L20.100 OS=Arabidopsis thaliana (Mouse-ear cress) PE=1 SV=1	3-ketoacyl-CoA synthase {ECO:0000256|PIRNR:PIRNR036417} OS=Brassica napus (Rape) PE=3 SV=1	beta-ketoacyl-CoA synthase [Brassica napus]	Brassica napus haplotype A8H1 FAE1 gene, complete cds
BnaA08g11140D	A08	10193789	10195213	10146770	Secondary metabolites biosynthesis, transport and catabolism	Biological Process: very long-chain fatty acid metabolic process (GO:0000038);; Cellular Component: nucleus (GO:0005634);; Biological Process: response to cold (GO:0009409);; Biological Process: response to light stimulus (GO:0009416);; Cellular Component: membrane (GO:0016020);; Molecular Function: transferase activity, transferring acyl groups other than amino-acyl groups (GO:0016747);; Biologi…	--	--	--	FAE1/Type III polyketide synthase-like protein;; 3-Oxoacyl-[acyl-carrier-protein (ACP)] synthase III C terminal;; Chalcone and stilbene synthases, C-terminal domain;; 3-Oxoacyl-[acyl-carrier-protein (ACP)] synthase III;; Chalcone and stilbene synthases, N-terminal domain	Probable 3-ketoacyl-CoA synthase 2 GN=KCS2 OS=Arabidopsis thaliana (Mouse-ear cress) PE=2 SV=1	3-ketoacyl-CoA synthase {ECO:0000256|PIRNR:PIRNR036417} OS=Brassica napus (Rape) PE=3 SV=1	BnaA08g11140D [Brassica napus]	PREDICTED: Brassica rapa probable 3-ketoacyl-CoA synthase 2 (LOC103834530), mRNA
BnaA08g11640D	A08	10507282	10508723	10582811	General function prediction only	Cellular Component: nucleus (GO:0005634);; Cellular Component: cytosol (GO:0005829);; Biological Process: polyamine catabolic process (GO:0006598);; Biological Process: response to wounding (GO:0009611);; Biological Process: coumarin biosynthetic process (GO:0009805);; Biological Process: positive regulation of flavonoid biosynthetic process (GO:0009963);; Biological Process: cysteine biosyntheti…	K00588|0.0|ath:AT4G34050|caffeoyl-CoA 3-O-methyltransferase, putative (EC:2.1.1.104)	[Q]	Secondary metabolites biosynthesis, transport and catabolism	O-methyltransferase;; Methyltransferase domain;; Methyltransferase domain	Caffeoyl-CoA O-methyltransferase 1 GN=CCOAOMT1 OS=Arabidopsis thaliana (Mouse-ear cress) PE=1 SV=1	Caffeoyl-CoA 3-O-methyltransferase {ECO:0000313|EMBL:ABE41833.1} OS=Brassica rapa subsp. pekinensis (Chinese cabbage) PE=2 SV=1	caffeoyl-CoA 3-O-methyltransferase [Brassica rapa subsp. pekinensis]	Brassica rapa subsp. pekinensis caffeoyl-CoA 3-O-methyltransferase mRNA, complete cds
BnaA08g11650D	A08	10512857	10515956	10433764	Lipid transport and metabolism	Molecular Function: biotin carboxylase activity (GO:0004075);; Molecular Function: methylcrotonoyl-CoA carboxylase activity (GO:0004485);; Cellular Component: mitochondrial matrix (GO:0005759);; Biological Process: leucine catabolic process (GO:0006552);; Molecular Function: zinc ion binding (GO:0008270);; Biological Process: virus induced gene silencing (GO:0009616);; Biological Process: vegetat…	K01969|0.0|ath:AT4G34030|MCCB	[EI]	--	Carboxyl transferase domain;; Malonate decarboxylase gamma subunit (MdcE)	Methylcrotonoyl-CoA carboxylase beta chain, mitochondrial (Precursor) OS=Arabidopsis thaliana (Mouse-ear cress) PE=2 SV=1	BnaA08g11650D protein {ECO:0000313|EMBL:CDY51953.1} OS=Brassica napus (Rape) PE=4 SV=1	BnaA08g11650D [Brassica napus]	PREDICTED: Brassica rapa methylcrotonoyl-CoA carboxylase beta chain, mitochondrial (LOC103834444), mRNA
BnaA08g11720D	A08	10554293	10554584	10582811	--	--	--	[I]	Lipid transport and metabolism	--	Phosphatidylinositol/phosphatidylcholine transfer protein SFH1 GN=T4L20.160 OS=Arabidopsis thaliana (Mouse-ear cress) PE=2 SV=1	BnaA08g11720D protein {ECO:0000313|EMBL:CDY51946.1} OS=Brassica napus (Rape) PE=4 SV=1	BnaA08g11720D [Brassica napus]	PREDICTED: Brassica rapa phosphatidylinositol/phosphatidylcholine transfer protein SFH1 (LOC103834405), transcript variant X2, mRNA
BnaA08g12520D	A08	11111516	11111890	11158505	--	Biological Process: very long-chain fatty acid metabolic process (GO:0000038);; Molecular Function: catalytic activity (GO:0003824);; Cellular Component: mitochondrion (GO:0005739);; Cellular Component: plasma membrane (GO:0005886);; Biological Process: cuticle hydrocarbon biosynthetic process (GO:0006723);; Biological Process: wax biosynthetic process (GO:0010025);; Biological Process: alkane bi…	--	--	--	--	Flowering-promoting factor 1-like protein 1 GN=FLP1 OS=Arabidopsis thaliana (Mouse-ear cress) PE=2 SV=2	BnaA08g12520D protein {ECO:0000313|EMBL:CDY23294.1} OS=Brassica napus (Rape) PE=4 SV=1	BnaA08g12520D [Brassica napus]	PREDICTED: Camelina sativa flowering-promoting factor 1-like protein 1 (LOC104717056), mRNA
BnaA08g12550D	A08	11123383	11125609	11158551	Posttranslational modification, protein turnover, chaperones	Molecular Function: threonine-type endopeptidase activity (GO:0004298);; Cellular Component: nucleus (GO:0005634);; Cellular Component: vacuolar membrane (GO:0005774);; Cellular Component: cytosol (GO:0005829);; Cellular Component: proteasome core complex (GO:0005839);; Biological Process: glycolysis (GO:0006096);; Biological Process: fatty acid beta-oxidation (GO:0006635);; Biological Process: w…	K02738|1e-166|ath:AT4G31300|PBA1	[O]	Posttranslational modification, protein turnover, chaperones	Proteasome subunit	Proteasome subunit beta type-6 (Precursor) GN=F8F16.120 OS=Arabidopsis thaliana (Mouse-ear cress) PE=1 SV=2	Proteasome subunit beta type {ECO:0000256|RuleBase:RU004203} OS=Capsella rubella PE=3 SV=1	hypothetical protein CARUB_v10005646mg [Capsella rubella]	PREDICTED: Brassica rapa proteasome subunit beta type-6 (LOC103834618), mRNA
BnaA09g03610D	A09	1823513	1824394	1752479	--	Molecular Function: ACP phosphopantetheine attachment site binding involved in fatty acid biosynthetic process (GO:0000036);; Biological Process: very long-chain fatty acid metabolic process (GO:0000038);; Cellular Component: cytosol (GO:0005829);; Biological Process: fatty acid biosynthetic process (GO:0006633);; Biological Process: response to cold (GO:0009409);; Cellular Component: chloroplast…	--	[CIQ]	--	Phosphopantetheine attachment site	Acyl carrier protein 5, chloroplastic (Precursor) GN=ACP5 OS=Arabidopsis thaliana (Mouse-ear cress) PE=3 SV=1	Acyl carrier protein {ECO:0000256|RuleBase:RU000722} OS=Brassica napus (Rape) PE=3 SV=1	PREDICTED: acyl carrier protein 5, chloroplastic isoform X2 [Brassica rapa]	PREDICTED: Brassica rapa acyl carrier protein 5, chloroplastic (LOC103837325), transcript variant X2, mRNA
BnaA09g04980D	A09	2452882	2456963	2539185	--	Molecular Function: squalene monooxygenase activity (GO:0004506);; Cellular Component: extracellular region (GO:0005576);; Cellular Component: integral component of membrane (GO:0016021);; Biological Process: sterol biosynthetic process (GO:0016126);; Biological Process: pentacyclic triterpenoid biosynthetic process (GO:0019745);; Molecular Function: flavin adenine dinucleotide binding (GO:005066…	K00511|0.0|ath:AT5G24160|SQE6	[I]	Lipid transport and metabolism	Squalene epoxidase;; FAD binding domain;; FAD dependent oxidoreductase;; FAD binding domain;; NAD(P)-binding Rossmann-like domain;; Glucose inhibited division protein A;; Thi4 family	Squalene monooxygenase 1,1 GN=SQP1,1 OS=Brassica napus (Rape) PE=2 SV=1	BnaA09g04980D protein {ECO:0000313|EMBL:CDY19845.1} OS=Brassica napus (Rape) PE=4 SV=1	BnaA09g04980D [Brassica napus]	PREDICTED: Brassica rapa squalene monooxygenase 1,1 (LOC103865842), mRNA
BnaA09g05270D	A09	2581131	2582138	2539185	Lipid transport and metabolism	Molecular Function: carboxylic ester hydrolase activity (GO:0004091);; Cellular Component: nucleus (GO:0005634);; Biological Process: metabolic process (GO:0008152);; Biological Process: pollen tube growth (GO:0009860);;	--	[V]	Defense mechanisms	alpha/beta hydrolase fold;; Alpha/beta hydrolase family;; Chlorophyllase enzyme;; Carboxylesterase family;; Chlorophyllase	Probable carboxylesterase 18 GN=CXE18 OS=Arabidopsis thaliana (Mouse-ear cress) PE=1 SV=1	BnaA09g05270D protein {ECO:0000313|EMBL:CDY16855.1} OS=Brassica napus (Rape) PE=4 SV=1	PREDICTED: probable carboxylesterase 18 [Brassica rapa]	PREDICTED: Brassica rapa probable carboxylesterase 18 (LOC103865514), mRNA
BnaA10g21150D	A10	14626208	14627791	14591650	--	Molecular Function: monooxygenase activity (GO:0004497);; Cellular Component: mitochondrion (GO:0005739);; Biological Process: oxidation-reduction process (GO:0055114);;	--	[CR]	--	FAD binding domain;; FAD dependent oxidoreductase;; NAD(P)-binding Rossmann-like domain	Zeaxanthin epoxidase, chloroplastic (Precursor) GN=ZEP OS=Oncidium hybrid cultivar (Orchid) PE=2 SV=1	BnaA10g21150D protein {ECO:0000313|EMBL:CDX69766.1} OS=Brassica napus (Rape) PE=4 SV=1	BnaA10g21150D [Brassica napus]	PREDICTED: Brassica rapa zeaxanthin epoxidase, chloroplastic (LOC103846730), mRNA
BnaC03g65730D	C03	55426564	55428053	55442089	Secondary metabolites biosynthesis, transport and catabolism	Cellular Component: endoplasmic reticulum (GO:0005783);; Biological Process: phenylpropanoid biosynthetic process (GO:0009699);; Biological Process: polyketide biosynthetic process (GO:0030639);; Biological Process: sporopollenin biosynthetic process (GO:0080110);; Molecular Function: tetraketide alpha-pyrone synthase activity (GO:0090439);;	--	--	--	Chalcone and stilbene synthases, N-terminal domain;; Chalcone and stilbene synthases, C-terminal domain;; 3-Oxoacyl-[acyl-carrier-protein (ACP)] synthase III;; 3-Oxoacyl-[acyl-carrier-protein (ACP)] synthase III C terminal	Chalcone synthase 9 GN=CHS9 OS=Daucus carota (Wild carrot) PE=2 SV=1	BnaC03g65730D protein {ECO:0000313|EMBL:CDY17490.1} OS=Brassica napus (Rape) PE=3 SV=1	BnaC03g65730D [Brassica napus]	PREDICTED: Brassica rapa chalcone synthase-like (LOC103834383), mRNA >gi|685345022|ref|XM_009110452.1| PREDICTED: Brassica rapa chalcone synthase-like (LOC103834386), mRNA
BnaC03g65910D	C03	55618187	55621469	55618985	Lipid transport and metabolism	Molecular Function: farnesyl-diphosphate farnesyltransferase activity (GO:0004310);; Cellular Component: endoplasmic reticulum membrane (GO:0005789);; Cellular Component: plasma membrane (GO:0005886);; Biological Process: acetyl-CoA metabolic process (GO:0006084);; Biological Process: polyamine catabolic process (GO:0006598);; Biological Process: phenylpropanoid metabolic process (GO:0009698);; C…	K00801|0.0|ath:AT4G34640|SQS1	[I]	Lipid transport and metabolism	Squalene/phytoene synthase	Squalene synthase GN=SQS1 OS=Arabidopsis thaliana (Mouse-ear cress) PE=1 SV=1	BnaC03g65910D protein {ECO:0000313|EMBL:CDY17472.1} OS=Brassica napus (Rape) PE=4 SV=1	BnaC03g65910D [Brassica napus]	PREDICTED: Brassica rapa squalene synthase-like (LOC103834400), transcript variant X1, mRNA
BnaC03g65940D	C03	55658121	55661476	55566632	--	Cellular Component: mitochondrion (GO:0005739);; Biological Process: transport (GO:0006810);; Molecular Function: phosphatidylinositol transporter activity (GO:0008526);; Biological Process: lateral root development (GO:0048527);; Biological Process: root hair cell tip growth (GO:0048768);;	--	[I]	Lipid transport and metabolism	CRAL/TRIO domain;; CRAL/TRIO, N-terminal domain;; Divergent CRAL/TRIO domain	Phosphatidylinositol/phosphatidylcholine transfer protein SFH1 GN=T4L20.160 OS=Arabidopsis thaliana (Mouse-ear cress) PE=2 SV=1	BnaC03g65940D protein {ECO:0000313|EMBL:CDY17469.1} OS=Brassica napus (Rape) PE=4 SV=1	BnaC03g65940D [Brassica napus]	PREDICTED: Brassica rapa phosphatidylinositol/phosphatidylcholine transfer protein SFH1 (LOC103834405), transcript variant X2, mRNA
BnaC03g65980D	C03	55684352	55685779	55697602	--	Biological Process: fatty acid biosynthetic process (GO:0006633);; Cellular Component: membrane (GO:0016020);; Molecular Function: transferase activity, transferring acyl groups other than amino-acyl groups (GO:0016747);;	--	--	--	FAE1/Type III polyketide synthase-like protein;; 3-Oxoacyl-[acyl-carrier-protein (ACP)] synthase III C terminal;; Chalcone and stilbene synthases, C-terminal domain;; Chalcone and stilbene synthases, N-terminal domain;; 3-Oxoacyl-[acyl-carrier-protein (ACP)] synthase III	3-ketoacyl-CoA synthase 18 GN=T4L20.100 OS=Arabidopsis thaliana (Mouse-ear cress) PE=1 SV=1	3-ketoacyl-CoA synthase {ECO:0000256|PIRNR:PIRNR036417} OS=Brassica napus (Rape) PE=3 SV=1	truncated FAE1 [Brassica napus]	Brassica napus haplotype C3H2 truncated FAE1 gene, complete cds
BnaC03g66040D	C03	55810262	55811686	55738474	Secondary metabolites biosynthesis, transport and catabolism	Biological Process: very long-chain fatty acid metabolic process (GO:0000038);; Cellular Component: nucleus (GO:0005634);; Biological Process: response to cold (GO:0009409);; Biological Process: response to light stimulus (GO:0009416);; Cellular Component: membrane (GO:0016020);; Molecular Function: transferase activity, transferring acyl groups other than amino-acyl groups (GO:0016747);; Biologi…	--	--	--	FAE1/Type III polyketide synthase-like protein;; 3-Oxoacyl-[acyl-carrier-protein (ACP)] synthase III C terminal;; Chalcone and stilbene synthases, C-terminal domain;; 3-Oxoacyl-[acyl-carrier-protein (ACP)] synthase III;; Chalcone and stilbene synthases, N-terminal domain	Probable 3-ketoacyl-CoA synthase 2 GN=KCS2 OS=Arabidopsis thaliana (Mouse-ear cress) PE=2 SV=1	3-ketoacyl-CoA synthase {ECO:0000256|PIRNR:PIRNR036417} OS=Brassica napus (Rape) PE=3 SV=1	BnaC03g66040D [Brassica napus]	PREDICTED: Brassica rapa probable 3-ketoacyl-CoA synthase 2 (LOC103834530), mRNA
BnaC03g66150D	C03	55911948	55912304	55936047	--	Molecular Function: phospholipase D activity (GO:0004630);; Molecular Function: calcium ion binding (GO:0005509);; Molecular Function: protein binding (GO:0005515);; Molecular Function: phosphatidylinositol-4,5-bisphosphate binding (GO:0005546);; Cellular Component: plasma membrane (GO:0005886);; Biological Process: membrane lipid metabolic process (GO:0006643);; Biological Process: response to o…	K01115|2e-46|ath:AT4G11850|PLDGAMMA1	[I]	Lipid transport and metabolism	Phospholipase D C terminal	Phospholipase D gamma 1 GN=PLDGAMMA1 OS=Arabidopsis thaliana (Mouse-ear cress) PE=1 SV=1	BnaC03g66150D protein {ECO:0000313|EMBL:CDY46254.1} OS=Brassica napus (Rape) PE=4 SV=1	BnaC03g66150D [Brassica napus]	Brassica rapa subsp. pekinensis clone KBrH009K01, complete sequence
BnaC08g09570D	C08	14411474	14412491	14472595	Lipid transport and metabolism	Molecular Function: dodecenoyl-CoA delta-isomerase activity (GO:0004165);; Cellular Component: nucleus (GO:0005634);; Cellular Component: peroxisome (GO:0005777);; Cellular Component: cytosol (GO:0005829);; Biological Process: fatty acid beta-oxidation (GO:0006635);; Molecular Function: carnitine racemase activity (GO:0008809);; Biological Process: toxin catabolic process (GO:0009407);; Biologica…	--	--	--	Enoyl-CoA hydratase/isomerase family	Proline-rich receptor-like protein kinase PERK9 GN=PERK9 OS=Arabidopsis thaliana (Mouse-ear cress) PE=2 SV=1	BnaC08g09570D protein {ECO:0000313|EMBL:CDY12468.1} OS=Brassica napus (Rape) PE=4 SV=1	BnaC08g09570D [Brassica napus]	PREDICTED: Brassica rapa enoyl-CoA hydratase domain-containing protein 3, mitochondrial-like (LOC103833439), mRNA
